# Supplementary material for: Validation of multiple single nucleotide variation calls by additional exome analysis with a semiconductor sequencer to supplement data of whole-genome sequencing of a human population
Source: BMC Genomics. 2014 Aug 10;15(1):673. doi: 10.1186/1471-2164-15-673 (PMC4138778; doi:10.1186/1471-2164-15-673)
Supplement: Supplementary file 1 — Additional file 1: Concordant/discordant SNPs and transition/transversion ratios for Omni 2.5-8 and the two NGSs. This file contains Tables S1 and S2 as Excel Spreadsheets. (XLS 36 KB) [file 12864_2013_6358_MOESM1_ESM.xls]

## Sheet: supplementary table 1
Supplementary table 1. Concordant or Discordant SNP calls including matched with reference sequence.
				Both Discordant
sample_ID	HiSeq Discordant	Proton Discordant	All Concordant	Total	(Hiseq = Proton)	All three discordant	Total SNPs	HiSeq	Proton	Proton support*
Sample 01	48	1715	77010	204	189	15	78977	0.996809	0.975702	0.978215
Sample 02	67	3839	74881	206	191	15	78993	0.996544	0.948793	0.951232
Sample 03	68	2538	76180	229	213	16	79015	0.996241	0.964981	0.967758
Sample 04	43	1434	77093	224	216	8	78794	0.996611	0.978958	0.981739
Sample 05	68	729	77899	218	207	11	78914	0.996376	0.988	0.990728
Sample 06	69	1422	77279	214	192	22	78984	0.996417	0.979287	0.981932
Sample 07	70	1231	77400	220	213	7	78921	0.996325	0.981615	0.984345
Sample 08	79	1336	77408	214	197	17	79037	0.996293	0.980389	0.983034
Sample 09	78	1209	77511	221	209	12	79019	0.996216	0.981903	0.984642
Sample 10	54	914	77851	206	196	10	79025	0.99671	0.985827	0.988396
Sample 11	47	3333	75408	204	186	18	78992	0.996822	0.955223	0.957671
Sample 12	75	1284	77422	228	214	14	79009	0.996165	0.980863	0.983686
Average	63.8333	1748.67	76945.2	215.667	201.917	13.75	78973.3	0.996461	0.975128	0.977782
%CV	18.808	53.2155	1.18909	4.05258	5.27803	30.297	0.0826292	0.0223483	1.20385	1.20855
*Calculation of Proton support=All Concordant/(Proton Discordant + All Concordant)

## Sheet: supplementary table 2
Supplementary table 2. Transition / Transversion ratio of SNP calls categolized by concordant and discordant among the three platforms.
	whole	3Concordant	HO concordant	HP concordant	OP concordant	All discordant
Omni 2.5-8	4.19	4.38	3.67	0.89	3.6	1.52
HiSeq	4.29	4.38	3.67	1.86	1.82	1.93
Ion Proton	4.33	4.38	3.32	1.86	3.6	0.89
