# Supplementary material for: Validation of multiple single nucleotide variation calls by additional exome analysis with a semiconductor sequencer to supplement data of whole-genome sequencing of a human population
Source: BMC Genomics. 2014 Aug 10;15(1):673. doi: 10.1186/1471-2164-15-673 (PMC4138778; doi:10.1186/1471-2164-15-673)
Supplement: Supplementary file 3 — Additional file 3: The VCF file of merged SNP calls by HiSeq2500. (ZIP 323 KB) [file 12864_2013_6358_MOESM3_ESM.zip › 2012790738116813_add3.vcf]

##fileformat=VCFv4.1
##INFO=<ID=AC,Number=.,Type=Integer,Description="Allele count in genotypes">
##INFO=<ID=AN,Number=1,Type=Integer,Description="Total number of alleles in called genotypes">
#CHROM	POS	ID	REF	ALT	QUAL	FILTER	INFO
chr1	856041	.	G	A	470.77	.	AC=1;AN=2
chr1	865694	.	C	T	520.97	.	AC=7;AN=10
chr1	871215	.	C	G	358.17	.	AC=7;AN=10
chr1	881627	.	G	A	553.88	.	AC=14;AN=18
chr1	888659	.	T	C	809.19	.	AC=23;AN=24
chr1	894573	.	G	A	593.07	.	AC=16;AN=20
chr1	897325	.	G	C	843.44	.	AC=23;AN=24
chr1	897738	.	C	T	336.77	.	AC=1;AN=2
chr1	900972	.	T	G	676.85	.	AC=23;AN=24
chr1	901023	.	T	C	639.94	.	AC=23;AN=24
chr1	909238	.	G	C	628.52	.	AC=22;AN=24
chr1	911595	.	A	G	618.6	.	AC=23;AN=24
chr1	911916	.	C	T	160.77	.	AC=1;AN=2
chr1	916549	.	A	G	650.44	.	AC=21;AN=24
chr1	948921	.	T	C	685.85	.	AC=24;AN=24
chr1	949608	.	G	A	463.77	.	AC=4;AN=6
chr1	949654	.	A	G	754.94	.	AC=24;AN=24
chr1	982994	.	T	C	809.02	.	AC=24;AN=24
chr1	987200	.	C	T	656.6	.	AC=24;AN=24
chr1	989207	.	G	C	406.77	.	AC=1;AN=2
chr1	1007203	.	A	G	865.86	.	AC=21;AN=22
chr1	1118275	.	C	T	230.27	.	AC=2;AN=4
chr1	1120431	.	G	A	467.77	.	AC=3;AN=6
chr1	1153113	.	G	A	454.77	.	AC=2;AN=4
chr1	1156131	.	T	C	736.52	.	AC=24;AN=24
chr1	1158631	.	A	G	684.86	.	AC=24;AN=24
chr1	1222267	.	G	C	514.77	.	AC=15;AN=18
chr1	1231656	.	G	A	312.77	.	AC=4;AN=6
chr1	1246004	.	A	G	673.5	.	AC=20;AN=22
chr1	1254255	.	G	A	193.27	.	AC=2;AN=4
chr1	1254436	.	A	G	569.13	.	AC=18;AN=22
chr1	1263144	.	G	A	721.5	.	AC=18;AN=22
chr1	1277533	.	T	C	724.44	.	AC=24;AN=24
chr1	1425700	.	T	C	390.97	.	AC=17;AN=20
chr1	1451380	.	T	C	349.65	.	AC=10;AN=16
chr1	1458954	.	C	T	286.6	.	AC=7;AN=12
chr1	1510724	.	C	T	328.1	.	AC=4;AN=6
chr1	1510801	.	C	T	640.85	.	AC=21;AN=24
chr1	1601104	.	G	A	422.52	.	AC=5;AN=8
chr1	1684472	.	C	T	340.55	.	AC=11;AN=18
chr1	1846765	.	G	A	383.68	.	AC=15;AN=22
chr1	1847886	.	C	T	336.27	.	AC=2;AN=4
chr1	1849744	.	G	A	234.63	.	AC=7;AN=14
chr1	1854109	.	A	G	754.44	.	AC=22;AN=24
chr1	1855319	.	C	T	219.77	.	AC=7;AN=14
chr1	1858161	.	C	T	286.34	.	AC=7;AN=14
chr1	1886863	.	T	C	368.1	.	AC=6;AN=12
chr1	1887019	.	A	G	831.02	.	AC=22;AN=24
chr1	1896333	.	G	A	356.27	.	AC=2;AN=4
chr1	1896440	.	G	A	299.27	.	AC=2;AN=4
chr1	1900186	.	T	C	259.77	.	AC=1;AN=2
chr1	1900232	.	T	C	358.27	.	AC=3;AN=4
chr1	1916890	.	C	T	382.48	.	AC=8;AN=14
chr1	1961466	.	C	T	323.77	.	AC=1;AN=2
chr1	1987993	.	T	C	607.52	.	AC=23;AN=24
chr1	1991014	.	A	G	447.77	.	AC=9;AN=14
chr1	2005740	.	T	C	591.52	.	AC=24;AN=24
chr1	2117558	.	C	T	253.77	.	AC=1;AN=2
chr1	2337194	.	C	T	344.77	.	AC=3;AN=6
chr1	2339936	.	G	A	288.77	.	AC=1;AN=2
chr1	2340200	.	T	C	714.19	.	AC=22;AN=24
chr1	2418625	.	C	T	356.02	.	AC=4;AN=8
chr1	2430617	.	C	T	564.95	.	AC=16;AN=22
chr1	2444414	.	G	A	455.52	.	AC=11;AN=16
chr1	2444470	.	C	T	203.77	.	AC=1;AN=2
chr1	2452321	.	C	T	480.77	.	AC=1;AN=2
chr1	2453163	.	G	A	235.77	.	AC=1;AN=2
chr1	2490942	.	C	A	368.02	.	AC=9;AN=16
chr1	2526746	.	A	G	256.52	.	AC=9;AN=16
chr1	2541269	.	A	G	315.89	.	AC=9;AN=16
chr1	2576959	.	C	T	161.77	.	AC=1;AN=2
chr1	2938265	.	C	T	305.27	.	AC=6;AN=12
chr1	2938697	.	T	G	171.77	.	AC=6;AN=12
chr1	2938989	.	G	A	337.77	.	AC=5;AN=10
chr1	2939409	.	G	T	270.77	.	AC=1;AN=2
chr1	2980793	.	T	C	244.77	.	AC=1;AN=2
chr1	2983963	.	G	A	188.57	.	AC=5;AN=10
chr1	3301721	.	C	T	623.94	.	AC=17;AN=24
chr1	3312914	.	T	G	650.02	.	AC=17;AN=24
chr1	3328358	.	T	C	621.1	.	AC=24;AN=24
chr1	3352009	.	G	A	671.89	.	AC=9;AN=16
chr1	3353890	.	A	G	658.02	.	AC=22;AN=24
chr1	3353949	.	A	G	658.1	.	AC=22;AN=24
chr1	3354615	.	T	C	1048.44	.	AC=22;AN=24
chr1	3383898	.	A	G	647.77	.	AC=22;AN=24
chr1	3389727	.	C	T	821.52	.	AC=20;AN=24
chr1	3410581	.	G	A	395.52	.	AC=4;AN=8
chr1	3421897	.	A	G	246.77	.	AC=2;AN=4
chr1	3424388	.	G	A	465.1	.	AC=3;AN=6
chr1	3425183	.	G	A	158.77	.	AC=1;AN=2
chr1	3428160	.	T	G	294.59	.	AC=12;AN=22
chr1	3428608	.	G	A	406.55	.	AC=10;AN=18
chr1	3496479	.	T	C	423.41	.	AC=16;AN=22
chr1	3511934	.	A	G	216.77	.	AC=4;AN=8
chr1	3545612	.	A	G	434.27	.	AC=8;AN=16
chr1	3551792	.	G	A	291.1	.	AC=7;AN=12
chr1	3649403	.	G	A	278.1	.	AC=6;AN=12
chr1	3649562	.	G	A	291.44	.	AC=6;AN=12
chr1	3659742	.	C	T	402.77	.	AC=6;AN=12
chr1	3669201	.	A	G	293.94	.	AC=7;AN=12
chr1	3677933	.	T	C	206.94	.	AC=6;AN=12
chr1	3688030	.	C	G	246.77	.	AC=1;AN=2
chr1	3701663	.	T	C	341.77	.	AC=6;AN=10
chr1	3703710	.	G	A	324.14	.	AC=9;AN=16
chr1	3743319	.	G	A	330.57	.	AC=10;AN=20
chr1	3745924	.	G	A	460.2	.	AC=7;AN=14
chr1	3746484	.	T	C	277.77	.	AC=1;AN=2
chr1	3755675	.	T	C	712.6	.	AC=17;AN=24
chr1	3756226	.	C	T	469.77	.	AC=1;AN=2
chr1	3761479	.	C	T	236.66	.	AC=9;AN=18
chr1	3786245	.	G	A	339.27	.	AC=8;AN=16
chr1	3800242	.	A	G	585.77	.	AC=4;AN=6
chr1	3801973	.	T	C	496.77	.	AC=2;AN=4
chr1	3807258	.	G	C	315.37	.	AC=5;AN=10
chr1	3807388	.	G	A	524.27	.	AC=2;AN=4
chr1	3807450	.	C	A	395.77	.	AC=5;AN=10
chr1	3807593	.	G	C	1094.69	.	AC=24;AN=24
chr1	3809528	.	C	T	110.27	.	AC=2;AN=4
chr1	4772053	.	T	C	458.69	.	AC=17;AN=24
chr1	4772717	.	G	A	442.02	.	AC=5;AN=8
chr1	4834606	.	T	C	375.77	.	AC=1;AN=2
chr1	4842980	.	C	T	494.1	.	AC=3;AN=6
chr1	4842981	.	G	A	284.27	.	AC=2;AN=4
chr1	4847594	.	C	T	440.77	.	AC=1;AN=2
chr1	5926507	.	T	C	360.6	.	AC=7;AN=12
chr1	5937168	.	G	A	618.68	.	AC=17;AN=22
chr1	6157434	.	C	T	238.77	.	AC=4;AN=8
chr1	6158562	.	A	G	241.1	.	AC=9;AN=18
chr1	6162407	.	A	G	639.44	.	AC=19;AN=24
chr1	6165419	.	C	T	386.39	.	AC=8;AN=16
chr1	6184092	.	A	G	532.69	.	AC=24;AN=24
chr1	6190315	.	C	T	311.1	.	AC=6;AN=12
chr1	6196869	.	A	G	504.52	.	AC=19;AN=24
chr1	6202245	.	G	A	394.89	.	AC=8;AN=16
chr1	6211183	.	G	A	654.13	.	AC=17;AN=22
chr1	6267531	.	C	T	212.77	.	AC=1;AN=2
chr1	6271125	.	A	G	219.77	.	AC=1;AN=2
chr1	6272813	.	C	T	291.77	.	AC=1;AN=2
chr1	6278414	.	A	G	440.52	.	AC=9;AN=16
chr1	6279370	.	G	C	497.57	.	AC=6;AN=10
chr1	6314822	.	T	C	581.14	.	AC=13;AN=16
chr1	6535149	.	A	G	292.77	.	AC=1;AN=2
chr1	6592630	.	A	G	312.77	.	AC=1;AN=2
chr1	6592800	.	T	C	236.77	.	AC=1;AN=2
chr1	6614535	.	G	A	463.04	.	AC=17;AN=22
chr1	6635231	.	A	G	837.77	.	AC=24;AN=24
chr1	6635306	.	G	A	342.57	.	AC=6;AN=10
chr1	6659505	.	G	A	369.6	.	AC=7;AN=12
chr1	6695244	.	A	G	636.1	.	AC=17;AN=24
chr1	6704635	.	A	G	582.27	.	AC=18;AN=24
chr1	7723534	.	G	A	475.91	.	AC=9;AN=14
chr1	7723588	.	C	T	245.1	.	AC=3;AN=6
chr1	7723957	.	G	A	609.21	.	AC=13;AN=18
chr1	7797534	.	C	T	200.77	.	AC=1;AN=2
chr1	7870048	.	T	C	574.68	.	AC=16;AN=22
chr1	7887493	.	T	C	762.52	.	AC=24;AN=24
chr1	7887605	.	G	A	423.63	.	AC=8;AN=14
chr1	7889941	.	C	T	568.48	.	AC=9;AN=14
chr1	7909737	.	C	T	572.63	.	AC=8;AN=14
chr1	7913430	.	G	A	489.2	.	AC=8;AN=14
chr1	8390384	.	G	C	314.77	.	AC=2;AN=4
chr1	8412935	.	C	T	687.47	.	AC=17;AN=20
chr1	8412989	.	A	G	811.67	.	AC=18;AN=20
chr1	8418644	.	C	A	537.17	.	AC=18;AN=20
chr1	8421092	.	C	T	364.86	.	AC=18;AN=22
chr1	8425900	.	T	C	339.77	.	AC=1;AN=2
chr1	9009406	.	C	T	369.48	.	AC=8;AN=14
chr1	9009444	.	A	C	628.21	.	AC=14;AN=18
chr1	9009470	.	G	C	363.97	.	AC=6;AN=10
chr1	9011586	.	T	G	578.02	.	AC=20;AN=24
chr1	9011722	.	G	T	852.1	.	AC=23;AN=24
chr1	9017204	.	A	G	569.64	.	AC=13;AN=16
chr1	9030964	.	C	T	760.39	.	AC=13;AN=16
chr1	9034421	.	G	A	554.87	.	AC=16;AN=20
chr1	9064836	.	A	G	256.77	.	AC=1;AN=2
chr1	9074861	.	C	T	484.77	.	AC=2;AN=4
chr1	9079301	.	C	T	110.77	.	AC=1;AN=2
chr1	9079365	.	G	A	347.06	.	AC=9;AN=14
chr1	9129620	.	C	T	350.44	.	AC=3;AN=6
chr1	9307033	.	G	A	447.06	.	AC=11;AN=14
chr1	9307138	.	T	C	453.63	.	AC=11;AN=14
chr1	9323910	.	G	A	630.44	.	AC=14;AN=18
chr1	9324213	.	C	T	181.44	.	AC=3;AN=6
chr1	9324571	.	T	C	250.02	.	AC=4;AN=8
chr1	9325085	.	G	T	541.77	.	AC=1;AN=2
chr1	9416151	.	G	A	488.33	.	AC=12;AN=18
chr1	9427842	.	A	G	514.2	.	AC=9;AN=14
chr1	9427869	.	G	A	858.77	.	AC=20;AN=22
chr1	9804693	.	C	T	496.52	.	AC=6;AN=8
chr1	9811541	.	A	G	608.77	.	AC=8;AN=10
chr1	9888202	.	C	T	730.07	.	AC=18;AN=20
chr1	9910358	.	T	C	280.1	.	AC=3;AN=6
chr1	10190575	.	G	C	475.27	.	AC=3;AN=4
chr1	10218439	.	T	C	545.6	.	AC=8;AN=12
chr1	10238770	.	A	G	297.77	.	AC=1;AN=2
chr1	10342522	.	G	A	560.77	.	AC=5;AN=8
chr1	10381887	.	A	G	365.77	.	AC=1;AN=2
chr1	10397567	.	A	G	494.52	.	AC=5;AN=8
chr1	10421878	.	A	G	314.77	.	AC=1;AN=2
chr1	10435324	.	C	A	479.02	.	AC=4;AN=8
chr1	10473196	.	C	T	630.44	.	AC=9;AN=12
chr1	10473200	.	G	A	451.27	.	AC=5;AN=8
chr1	10511544	.	C	T	534.19	.	AC=16;AN=24
chr1	10511589	.	T	C	794.68	.	AC=21;AN=22
chr1	10521649	.	C	T	509.57	.	AC=6;AN=10
chr1	10596341	.	C	T	423.02	.	AC=4;AN=8
chr1	10708142	.	A	G	268.1	.	AC=3;AN=6
chr1	10709441	.	C	T	247.1	.	AC=3;AN=6
chr1	10713765	.	T	C	340.57	.	AC=6;AN=10
chr1	10725498	.	G	A	196.1	.	AC=3;AN=6
chr1	11008341	.	G	A	385.44	.	AC=7;AN=12
chr1	11014118	.	C	T	384.77	.	AC=3;AN=4
chr1	11015165	.	A	G	513.27	.	AC=3;AN=4
chr1	11024271	.	G	T	512.27	.	AC=8;AN=12
chr1	11087524	.	G	A	1001.02	.	AC=23;AN=24
chr1	11090916	.	C	A	814.77	.	AC=23;AN=24
chr1	11132217	.	G	A	689.6	.	AC=23;AN=24
chr1	11181327	.	C	T	293.77	.	AC=1;AN=2
chr1	11190646	.	G	A	332.1	.	AC=3;AN=6
chr1	11205058	.	C	T	900.6	.	AC=23;AN=24
chr1	11288758	.	G	A	817.52	.	AC=21;AN=24
chr1	11301714	.	A	G	626.02	.	AC=21;AN=24
chr1	11561164	.	G	A	345.27	.	AC=2;AN=4
chr1	11561593	.	G	A	335.77	.	AC=6;AN=10
chr1	11561937	.	C	T	272.77	.	AC=2;AN=4
chr1	11562913	.	C	T	510.77	.	AC=2;AN=4
chr1	11589911	.	G	A	276.27	.	AC=6;AN=12
chr1	11596455	.	C	T	486.77	.	AC=3;AN=6
chr1	11710561	.	T	G	275.89	.	AC=9;AN=16
chr1	11766424	.	C	T	333.14	.	AC=10;AN=16
chr1	11810674	.	G	A	561.94	.	AC=9;AN=12
chr1	11810691	.	C	T	587.44	.	AC=9;AN=12
chr1	11810844	.	A	G	441.1	.	AC=9;AN=12
chr1	11826085	.	G	A	247.77	.	AC=1;AN=2
chr1	11827304	.	A	G	625.1	.	AC=24;AN=24
chr1	11828319	.	G	A	775.6	.	AC=20;AN=24
chr1	11828364	.	G	A	284.77	.	AC=1;AN=2
chr1	11832289	.	C	A	402.1	.	AC=3;AN=6
chr1	11835556	.	C	T	331.77	.	AC=1;AN=2
chr1	11836628	.	T	C	612.6	.	AC=21;AN=24
chr1	11836670	.	C	A	173.77	.	AC=1;AN=2
chr1	11838841	.	A	G	179.77	.	AC=1;AN=2
chr1	11839034	.	G	A	219.77	.	AC=1;AN=2
chr1	11839998	.	T	C	378.37	.	AC=24;AN=24
chr1	11847449	.	G	A	256.77	.	AC=1;AN=2
chr1	11848068	.	G	C	226.77	.	AC=1;AN=2
chr1	11850927	.	C	T	291.77	.	AC=1;AN=2
chr1	11854457	.	G	A	825.1	.	AC=24;AN=24
chr1	11854476	.	T	G	350.02	.	AC=4;AN=8
chr1	11856378	.	G	A	445.91	.	AC=8;AN=14
chr1	11863057	.	G	A	305.77	.	AC=1;AN=2
chr1	11884555	.	A	G	741.77	.	AC=24;AN=24
chr1	11897082	.	C	T	351.77	.	AC=1;AN=2
chr1	11898789	.	G	T	400.77	.	AC=1;AN=2
chr1	11907648	.	C	T	425.77	.	AC=1;AN=2
chr1	11968216	.	G	A	527.77	.	AC=1;AN=2
chr1	12009955	.	C	T	534.97	.	AC=7;AN=10
chr1	12010469	.	G	T	249.77	.	AC=3;AN=6
chr1	12024235	.	C	T	337.06	.	AC=9;AN=14
chr1	12026355	.	A	C	110.77	.	AC=2;AN=4
chr1	12034805	.	T	C	191.77	.	AC=1;AN=2
chr1	12049375	.	C	A	266.77	.	AC=1;AN=2
chr1	12049390	.	C	T	297.77	.	AC=1;AN=2
chr1	12081895	.	G	A	242.77	.	AC=2;AN=4
chr1	12082926	.	A	G	322.21	.	AC=12;AN=18
chr1	12089163	.	A	G	357.77	.	AC=1;AN=2
chr1	12089845	.	C	T	219.77	.	AC=1;AN=2
chr1	12248942	.	A	G	203.77	.	AC=2;AN=4
chr1	12251808	.	T	G	218.91	.	AC=7;AN=14
chr1	12252955	.	T	G	200.77	.	AC=2;AN=4
chr1	12253062	.	G	A	314.27	.	AC=2;AN=4
chr1	12339619	.	A	T	598.1	.	AC=7;AN=12
chr1	12401868	.	A	C	634.69	.	AC=21;AN=24
chr1	12429611	.	C	T	654.77	.	AC=3;AN=4
chr1	12628188	.	T	C	311.94	.	AC=8;AN=12
chr1	12639168	.	A	G	674.68	.	AC=19;AN=22
chr1	12779560	.	T	C	813.97	.	AC=18;AN=20
chr1	12779618	.	T	C	819.47	.	AC=18;AN=20
chr1	12785494	.	G	T	623.27	.	AC=18;AN=20
chr1	12820870	.	T	C	771.97	.	AC=18;AN=20
chr1	12835868	.	T	C	612.02	.	AC=22;AN=24
chr1	12837634	.	T	A	742.44	.	AC=22;AN=24
chr1	12919928	.	A	G	347.77	.	AC=2;AN=4
chr1	12920067	.	C	G	380.77	.	AC=2;AN=4
chr1	13802325	.	T	C	422.41	.	AC=15;AN=22
chr1	13802437	.	G	A	441.44	.	AC=8;AN=12
chr1	13910417	.	C	T	661.17	.	AC=15;AN=20
chr1	14105298	.	G	A	426.77	.	AC=12;AN=22
chr1	14109114	.	A	G	371.04	.	AC=12;AN=22
chr1	14143003	.	A	G	537.27	.	AC=19;AN=24
chr1	14150709	.	C	T	703.85	.	AC=21;AN=24
chr1	14150740	.	G	T	721.27	.	AC=21;AN=24
chr1	14150992	.	T	C	874.69	.	AC=21;AN=24
chr1	14507057	.	A	G	866.27	.	AC=9;AN=12
chr1	15438990	.	G	A	477.59	.	AC=17;AN=22
chr1	15441090	.	C	T	564.44	.	AC=4;AN=6
chr1	15546077	.	G	A	280.77	.	AC=2;AN=4
chr1	15599021	.	C	T	431.52	.	AC=5;AN=8
chr1	15616139	.	G	A	402.77	.	AC=1;AN=2
chr1	15627776	.	G	A	531.27	.	AC=2;AN=4
chr1	15639581	.	A	G	296.77	.	AC=1;AN=2
chr1	15687059	.	A	G	353.6	.	AC=7;AN=12
chr1	15708540	.	A	G	216.52	.	AC=4;AN=8
chr1	15723843	.	G	A	524.48	.	AC=8;AN=14
chr1	15788269	.	A	C	872.13	.	AC=20;AN=22
chr1	15808767	.	G	A	684.1	.	AC=16;AN=18
chr1	15808872	.	G	A	754.52	.	AC=15;AN=16
chr1	15813843	.	G	A	196.77	.	AC=1;AN=2
chr1	15832543	.	T	C	546.66	.	AC=16;AN=18
chr1	15844615	.	A	G	717.99	.	AC=16;AN=18
chr1	15850613	.	G	A	175.76	.	AC=16;AN=18
chr1	16069071	.	C	T	306.27	.	AC=2;AN=4
chr1	16242620	.	C	A	541.94	.	AC=8;AN=12
chr1	16256007	.	T	C	499.27	.	AC=12;AN=20
chr1	16259813	.	A	G	301.77	.	AC=12;AN=20
chr1	16260916	.	C	T	550.1	.	AC=8;AN=12
chr1	16262404	.	C	T	286.44	.	AC=8;AN=12
chr1	16272250	.	A	G	365.52	.	AC=10;AN=16
chr1	16332571	.	C	T	380.77	.	AC=2;AN=4
chr1	16332679	.	T	C	455.06	.	AC=9;AN=14
chr1	16341733	.	T	C	547.47	.	AC=15;AN=20
chr1	16342237	.	A	G	464.07	.	AC=15;AN=20
chr1	16344402	.	G	A	697.97	.	AC=15;AN=20
chr1	16344466	.	C	T	477.48	.	AC=9;AN=14
chr1	16344684	.	G	A	465.06	.	AC=9;AN=14
chr1	16345735	.	C	T	204.77	.	AC=2;AN=4
chr1	16373124	.	A	G	700.6	.	AC=24;AN=24
chr1	16451767	.	G	A	361.37	.	AC=6;AN=10
chr1	16459745	.	G	A	425.77	.	AC=2;AN=4
chr1	16464673	.	G	A	338.77	.	AC=2;AN=4
chr1	16475126	.	C	T	336.77	.	AC=1;AN=2
chr1	16577908	.	G	C	233.14	.	AC=8;AN=16
chr1	16641899	.	C	T	452.87	.	AC=11;AN=20
chr1	16725271	.	G	A	379.27	.	AC=2;AN=4
chr1	16725330	.	G	A	291.02	.	AC=8;AN=16
chr1	16730308	.	G	T	205.77	.	AC=3;AN=6
chr1	16736132	.	T	C	233.17	.	AC=5;AN=10
chr1	17004770	.	G	T	518.77	.	AC=5;AN=8
chr1	17004850	.	C	A	275.77	.	AC=1;AN=2
chr1	17301780	.	A	G	339.77	.	AC=8;AN=14
chr1	17314702	.	C	T	365.27	.	AC=11;AN=20
chr1	17314942	.	G	A	335.02	.	AC=9;AN=16
chr1	17319011	.	G	A	338.39	.	AC=9;AN=16
chr1	17380497	.	G	T	397.89	.	AC=22;AN=24
chr1	17394613	.	T	C	534.27	.	AC=22;AN=24
chr1	17394623	.	C	T	574.19	.	AC=22;AN=24
chr1	17395480	.	G	A	323.17	.	AC=10;AN=20
chr1	17395521	.	G	A	315.67	.	AC=10;AN=20
chr1	17396703	.	T	C	352.07	.	AC=10;AN=20
chr1	17405809	.	G	A	303.97	.	AC=10;AN=20
chr1	17413127	.	G	A	306.77	.	AC=2;AN=4
chr1	17429489	.	T	C	230.77	.	AC=2;AN=4
chr1	17550121	.	G	A	223.27	.	AC=2;AN=4
chr1	17555508	.	G	T	337.1	.	AC=3;AN=6
chr1	17557133	.	A	C	375.77	.	AC=7;AN=12
chr1	17575645	.	A	C	276.27	.	AC=2;AN=4
chr1	17586134	.	A	G	305.77	.	AC=2;AN=4
chr1	17593316	.	G	A	165.77	.	AC=2;AN=4
chr1	17597655	.	C	T	463.77	.	AC=1;AN=2
chr1	17657534	.	G	A	612.37	.	AC=16;AN=20
chr1	17657616	.	T	C	570.87	.	AC=16;AN=20
chr1	17660499	.	G	C	436.47	.	AC=16;AN=20
chr1	17662662	.	T	C	504.95	.	AC=18;AN=22
chr1	17674537	.	C	A	573.27	.	AC=16;AN=20
chr1	17707601	.	T	C	345.77	.	AC=8;AN=14
chr1	17720545	.	C	T	110.77	.	AC=1;AN=2
chr1	17739586	.	G	A	660.77	.	AC=3;AN=4
chr1	17982559	.	G	A	320.77	.	AC=3;AN=6
chr1	18023365	.	C	T	655.19	.	AC=21;AN=24
chr1	18023690	.	A	G	639.85	.	AC=21;AN=24
chr1	18149510	.	G	T	650.64	.	AC=12;AN=16
chr1	18149566	.	C	A	772.07	.	AC=17;AN=20
chr1	18152582	.	C	T	222.02	.	AC=4;AN=8
chr1	18807938	.	C	A	487.07	.	AC=15;AN=20
chr1	18808292	.	C	A	815.1	.	AC=22;AN=24
chr1	18809653	.	C	T	297.1	.	AC=3;AN=6
chr1	18809916	.	G	A	252.77	.	AC=1;AN=2
chr1	18810484	.	G	A	558.87	.	AC=15;AN=20
chr1	18810486	.	A	C	778.02	.	AC=21;AN=24
chr1	18811668	.	T	C	705.69	.	AC=22;AN=24
chr1	19018432	.	A	C	335.94	.	AC=6;AN=12
chr1	19027239	.	A	G	427.2	.	AC=11;AN=14
chr1	19166243	.	G	A	313.1	.	AC=3;AN=6
chr1	19166294	.	G	A	488.52	.	AC=10;AN=16
chr1	19166893	.	C	T	370.44	.	AC=3;AN=6
chr1	19181082	.	A	C	392.44	.	AC=4;AN=6
chr1	19181393	.	T	C	414.77	.	AC=4;AN=6
chr1	19184077	.	A	G	513.44	.	AC=4;AN=6
chr1	19186129	.	G	C	601.34	.	AC=11;AN=14
chr1	19201956	.	A	G	631.5	.	AC=19;AN=22
chr1	19202896	.	G	A	516.53	.	AC=18;AN=22
chr1	19401405	.	G	A	451.77	.	AC=8;AN=12
chr1	19411129	.	A	G	641.41	.	AC=19;AN=22
chr1	19413261	.	T	A	622.68	.	AC=18;AN=22
chr1	19415304	.	C	T	612.77	.	AC=18;AN=22
chr1	19422060	.	G	A	691.77	.	AC=7;AN=10
chr1	19433449	.	A	G	636.41	.	AC=19;AN=22
chr1	19439347	.	C	T	359.77	.	AC=1;AN=2
chr1	19447843	.	C	G	541.95	.	AC=18;AN=22
chr1	19471388	.	A	G	679.17	.	AC=7;AN=10
chr1	19565338	.	C	T	876.97	.	AC=8;AN=10
chr1	19565344	.	C	G	712.59	.	AC=17;AN=22
chr1	19566382	.	A	G	354.77	.	AC=7;AN=10
chr1	19570146	.	G	A	248.77	.	AC=1;AN=2
chr1	19584004	.	G	A	639.97	.	AC=7;AN=10
chr1	19585207	.	G	A	742.97	.	AC=7;AN=10
chr1	19596156	.	G	T	638.47	.	AC=15;AN=20
chr1	19611241	.	T	C	509.22	.	AC=16;AN=22
chr1	19652063	.	G	A	252.44	.	AC=3;AN=6
chr1	19684006	.	G	C	348.1	.	AC=3;AN=6
chr1	19950062	.	T	C	390.77	.	AC=5;AN=8
chr1	19953118	.	G	T	955.44	.	AC=24;AN=24
chr1	19953165	.	G	A	255.52	.	AC=4;AN=8
chr1	19992513	.	C	T	369.34	.	AC=8;AN=14
chr1	20009737	.	G	A	340.02	.	AC=9;AN=16
chr1	20020994	.	C	T	267.27	.	AC=6;AN=12
chr1	20066380	.	C	A	177.77	.	AC=2;AN=4
chr1	20072082	.	C	T	231.77	.	AC=2;AN=4
chr1	20073019	.	C	T	189.77	.	AC=2;AN=4
chr1	20097941	.	G	T	412.63	.	AC=9;AN=14
chr1	20141528	.	C	T	363.48	.	AC=8;AN=14
chr1	20246876	.	C	T	246.77	.	AC=1;AN=2
chr1	20304962	.	C	G	530.77	.	AC=6;AN=8
chr1	20305003	.	G	A	402.77	.	AC=1;AN=2
chr1	20411332	.	C	T	243.17	.	AC=5;AN=10
chr1	20442054	.	T	C	515.77	.	AC=17;AN=22
chr1	20490518	.	T	C	373.1	.	AC=12;AN=18
chr1	20501582	.	G	A	164.1	.	AC=3;AN=6
chr1	20518226	.	G	A	454.6	.	AC=6;AN=12
chr1	20519808	.	G	A	650.88	.	AC=11;AN=18
chr1	20520732	.	T	C	553.44	.	AC=11;AN=18
chr1	20656824	.	A	G	405.02	.	AC=10;AN=16
chr1	20662938	.	A	G	558.64	.	AC=10;AN=16
chr1	20671961	.	G	A	466.02	.	AC=10;AN=16
chr1	20680718	.	G	A	580.37	.	AC=7;AN=10
chr1	20880905	.	A	G	424.48	.	AC=10;AN=14
chr1	20915701	.	A	C	281.44	.	AC=6;AN=12
chr1	20945055	.	C	T	237.1	.	AC=6;AN=12
chr1	20972111	.	G	A	459.77	.	AC=5;AN=8
chr1	20977000	.	A	C	385.97	.	AC=6;AN=10
chr1	20978899	.	G	A	254.77	.	AC=1;AN=2
chr1	20992819	.	G	C	408.32	.	AC=13;AN=22
chr1	21011355	.	T	C	481.77	.	AC=3;AN=4
chr1	21024901	.	C	T	400.55	.	AC=11;AN=18
chr1	21031042	.	T	C	381.63	.	AC=9;AN=14
chr1	21031046	.	C	T	340.44	.	AC=7;AN=12
chr1	21042094	.	G	A	634.5	.	AC=19;AN=22
chr1	21050958	.	C	T	774.85	.	AC=24;AN=24
chr1	21167404	.	A	G	1185.35	.	AC=24;AN=24
chr1	21573722	.	G	A	383.44	.	AC=3;AN=6
chr1	21795388	.	A	G	665.77	.	AC=7;AN=10
chr1	21889635	.	T	C	422.36	.	AC=24;AN=24
chr1	21894735	.	T	C	386.64	.	AC=11;AN=16
chr1	21900171	.	A	G	432.64	.	AC=11;AN=16
chr1	21904267	.	A	G	561.94	.	AC=20;AN=24
chr1	21932625	.	G	A	440.97	.	AC=5;AN=10
chr1	21935433	.	G	T	584.97	.	AC=15;AN=20
chr1	21940555	.	C	T	463.1	.	AC=12;AN=18
chr1	21943820	.	G	A	438.52	.	AC=10;AN=16
chr1	22109370	.	G	A	325.68	.	AC=14;AN=22
chr1	22149935	.	T	C	478.13	.	AC=19;AN=22
chr1	22150120	.	C	T	243.77	.	AC=3;AN=6
chr1	22154845	.	A	G	255.44	.	AC=3;AN=6
chr1	22165901	.	A	G	248.1	.	AC=3;AN=6
chr1	22165987	.	G	A	323.77	.	AC=3;AN=6
chr1	22174426	.	T	G	261.1	.	AC=3;AN=6
chr1	22191454	.	G	A	414.86	.	AC=19;AN=22
chr1	22199245	.	C	T	408.39	.	AC=11;AN=16
chr1	22206649	.	T	C	866.52	.	AC=24;AN=24
chr1	22206942	.	G	A	760.44	.	AC=24;AN=24
chr1	22207235	.	T	C	517.27	.	AC=24;AN=24
chr1	22216574	.	C	A	467.2	.	AC=10;AN=14
chr1	22217108	.	G	A	752.94	.	AC=24;AN=24
chr1	22307538	.	C	T	677.27	.	AC=17;AN=20
chr1	22336305	.	C	T	433.88	.	AC=13;AN=18
chr1	22443887	.	G	T	283.77	.	AC=4;AN=8
chr1	22445991	.	C	T	270.77	.	AC=4;AN=8
chr1	22835677	.	A	G	975.52	.	AC=24;AN=24
chr1	22846709	.	G	A	904.44	.	AC=24;AN=24
chr1	22853141	.	G	A	489.2	.	AC=8;AN=14
chr1	22903102	.	C	T	242.1	.	AC=3;AN=6
chr1	22915494	.	C	T	1089.77	.	AC=2;AN=2
chr1	22915753	.	T	C	483.77	.	AC=4;AN=6
chr1	22928813	.	A	G	249.02	.	AC=4;AN=8
chr1	22965438	.	A	G	337.21	.	AC=9;AN=18
chr1	23101688	.	T	G	422.94	.	AC=6;AN=12
chr1	23208925	.	G	A	291.66	.	AC=9;AN=18
chr1	23219493	.	T	C	843.52	.	AC=24;AN=24
chr1	23222928	.	C	T	156.27	.	AC=2;AN=4
chr1	23241193	.	C	T	306.77	.	AC=1;AN=2
chr1	23399824	.	T	C	347.77	.	AC=1;AN=2
chr1	23413027	.	T	C	737.86	.	AC=20;AN=22
chr1	23418153	.	C	T	722.13	.	AC=20;AN=22
chr1	23419261	.	G	A	693.22	.	AC=20;AN=22
chr1	23419374	.	G	T	797.5	.	AC=20;AN=22
chr1	23419383	.	C	T	838.59	.	AC=20;AN=22
chr1	23419855	.	T	C	909.68	.	AC=20;AN=22
chr1	23519633	.	A	G	266.44	.	AC=4;AN=6
chr1	23687827	.	T	C	349.89	.	AC=8;AN=16
chr1	23688933	.	A	G	611.86	.	AC=15;AN=22
chr1	23689083	.	G	A	353.6	.	AC=6;AN=12
chr1	23696152	.	G	A	786.52	.	AC=23;AN=24
chr1	23697617	.	T	C	374.52	.	AC=8;AN=16
chr1	23833611	.	G	T	385.97	.	AC=12;AN=20
chr1	23835632	.	G	T	237.77	.	AC=1;AN=2
chr1	23836364	.	A	G	354.17	.	AC=14;AN=20
chr1	23847464	.	C	A	602.07	.	AC=16;AN=20
chr1	23884780	.	T	C	322.77	.	AC=5;AN=10
chr1	23885498	.	T	C	789.85	.	AC=24;AN=24
chr1	23885599	.	T	C	462.64	.	AC=9;AN=16
chr1	24077451	.	C	T	445.77	.	AC=1;AN=2
chr1	24083494	.	C	T	280.02	.	AC=4;AN=8
chr1	24134721	.	T	C	796.77	.	AC=21;AN=24
chr1	24201109	.	C	T	621.67	.	AC=15;AN=20
chr1	24201162	.	G	A	342.77	.	AC=3;AN=6
chr1	24201262	.	A	G	684.87	.	AC=15;AN=20
chr1	24201357	.	A	G	578.27	.	AC=15;AN=20
chr1	24201448	.	C	T	581.97	.	AC=15;AN=20
chr1	24201643	.	G	A	554.77	.	AC=15;AN=20
chr1	24201919	.	T	C	471.77	.	AC=15;AN=20
chr1	24288404	.	A	G	524.77	.	AC=10;AN=18
chr1	24288476	.	T	C	513.87	.	AC=12;AN=20
chr1	24392600	.	G	A	385.77	.	AC=3;AN=6
chr1	24393563	.	C	T	145.1	.	AC=3;AN=6
chr1	24394811	.	A	G	276.1	.	AC=3;AN=6
chr1	24406647	.	G	A	435.99	.	AC=11;AN=18
chr1	24409165	.	C	T	166.27	.	AC=2;AN=4
chr1	24409191	.	C	T	554.99	.	AC=11;AN=18
chr1	24413159	.	T	C	395.55	.	AC=12;AN=18
chr1	24416133	.	C	T	296.44	.	AC=3;AN=6
chr1	24418768	.	T	C	263.48	.	AC=7;AN=14
chr1	24419496	.	A	G	224.06	.	AC=7;AN=14
chr1	24421474	.	G	A	278.91	.	AC=7;AN=14
chr1	24447468	.	G	C	372.87	.	AC=14;AN=20
chr1	24448084	.	G	A	433.39	.	AC=10;AN=16
chr1	24460797	.	T	G	529.27	.	AC=10;AN=16
chr1	24465113	.	C	T	559.32	.	AC=17;AN=22
chr1	24480905	.	C	T	510.34	.	AC=9;AN=14
chr1	24496085	.	G	A	271.77	.	AC=1;AN=2
chr1	24680915	.	C	T	527.48	.	AC=9;AN=14
chr1	24706292	.	T	C	500.39	.	AC=10;AN=16
chr1	24718075	.	T	C	538.14	.	AC=10;AN=16
chr1	24782710	.	C	T	462.77	.	AC=2;AN=4
chr1	24785393	.	C	T	439.14	.	AC=9;AN=16
chr1	24796067	.	G	A	498.77	.	AC=1;AN=2
chr1	24859617	.	G	A	594.1	.	AC=16;AN=18
chr1	24859665	.	G	A	519.77	.	AC=16;AN=18
chr1	24861704	.	G	A	834.47	.	AC=18;AN=20
chr1	25679393	.	G	A	353.27	.	AC=2;AN=4
chr1	25889632	.	T	C	353.39	.	AC=10;AN=16
chr1	25890189	.	A	G	385.27	.	AC=10;AN=16
chr1	26131654	.	G	A	543.02	.	AC=19;AN=24
chr1	26138262	.	T	C	696.77	.	AC=22;AN=24
chr1	26140573	.	C	A	695.1	.	AC=22;AN=24
chr1	26144674	.	G	A	484.77	.	AC=9;AN=14
chr1	26158962	.	A	G	739.02	.	AC=22;AN=24
chr1	26357656	.	C	A	553.68	.	AC=18;AN=22
chr1	26368261	.	G	A	291.97	.	AC=5;AN=10
chr1	26378002	.	C	T	763.04	.	AC=18;AN=22
chr1	26385003	.	T	C	235.77	.	AC=4;AN=8
chr1	26393974	.	C	T	355.27	.	AC=5;AN=8
chr1	26488710	.	C	A	836.77	.	AC=2;AN=2
chr1	26510940	.	C	A	204.44	.	AC=3;AN=6
chr1	26511139	.	G	A	476.27	.	AC=3;AN=4
chr1	26515956	.	C	A	471.77	.	AC=3;AN=4
chr1	26527863	.	C	T	499.77	.	AC=3;AN=4
chr1	26610891	.	A	C	392.14	.	AC=11;AN=16
chr1	26627478	.	T	C	343.64	.	AC=11;AN=16
chr1	26629342	.	G	A	196.27	.	AC=2;AN=4
chr1	26646726	.	A	G	472.89	.	AC=11;AN=16
chr1	26646730	.	A	G	480.39	.	AC=11;AN=16
chr1	26663362	.	C	T	281.52	.	AC=4;AN=8
chr1	26670609	.	C	T	316.17	.	AC=5;AN=10
chr1	26671084	.	G	T	450.37	.	AC=6;AN=10
chr1	26673108	.	C	T	227.37	.	AC=6;AN=10
chr1	26691174	.	C	A	298.77	.	AC=5;AN=10
chr1	26694245	.	T	C	536.07	.	AC=16;AN=20
chr1	26694260	.	T	C	555.55	.	AC=14;AN=18
chr1	26700795	.	T	C	587.6	.	AC=24;AN=24
chr1	26755919	.	A	G	880.85	.	AC=24;AN=24
chr1	26786627	.	G	A	804.44	.	AC=20;AN=24
chr1	26873700	.	C	T	182.02	.	AC=4;AN=8
chr1	26883511	.	A	C	225.77	.	AC=6;AN=12
chr1	26887592	.	T	C	501.85	.	AC=18;AN=24
chr1	26900735	.	C	G	462.02	.	AC=18;AN=24
chr1	26901319	.	G	A	549.44	.	AC=18;AN=24
chr1	27210721	.	T	C	706.44	.	AC=24;AN=24
chr1	27278521	.	G	A	210.52	.	AC=4;AN=8
chr1	27278553	.	G	A	271.02	.	AC=4;AN=8
chr1	27426796	.	T	C	625.52	.	AC=24;AN=24
chr1	27676925	.	G	A	482.27	.	AC=3;AN=4
chr1	27679797	.	A	G	426.77	.	AC=6;AN=8
chr1	27680292	.	A	G	429.27	.	AC=6;AN=8
chr1	27687737	.	T	C	279.77	.	AC=1;AN=2
chr1	27688633	.	G	A	419.77	.	AC=10;AN=16
chr1	27709020	.	T	C	295.77	.	AC=4;AN=8
chr1	27875824	.	C	T	542.86	.	AC=24;AN=24
chr1	28060574	.	A	G	329.77	.	AC=3;AN=6
chr1	28209305	.	A	G	486.02	.	AC=11;AN=16
chr1	28209362	.	T	C	400.14	.	AC=11;AN=16
chr1	28209366	.	A	G	481.06	.	AC=10;AN=14
chr1	28282206	.	C	T	227.02	.	AC=4;AN=8
chr1	28282292	.	T	C	395.06	.	AC=8;AN=14
chr1	28282309	.	G	A	186.77	.	AC=2;AN=4
chr1	28422847	.	C	T	399.02	.	AC=16;AN=24
chr1	28527011	.	A	G	228.77	.	AC=2;AN=4
chr1	28564252	.	A	G	422.77	.	AC=2;AN=4
chr1	28564279	.	A	G	379.27	.	AC=2;AN=4
chr1	28598287	.	C	T	265.77	.	AC=1;AN=2
chr1	28600607	.	A	G	350.1	.	AC=3;AN=6
chr1	29138975	.	G	T	932.1	.	AC=24;AN=24
chr1	29446811	.	A	G	664.17	.	AC=15;AN=20
chr1	29475341	.	C	T	297.27	.	AC=2;AN=4
chr1	29475394	.	C	G	187.27	.	AC=2;AN=4
chr1	29475648	.	T	G	380.64	.	AC=11;AN=16
chr1	29529699	.	T	C	429.89	.	AC=11;AN=16
chr1	29542637	.	A	G	504.89	.	AC=11;AN=16
chr1	29630455	.	C	T	529.5	.	AC=14;AN=22
chr1	29631909	.	A	G	544.44	.	AC=13;AN=18
chr1	31188089	.	C	T	421.2	.	AC=8;AN=14
chr1	31188901	.	A	G	636.6	.	AC=18;AN=24
chr1	31208042	.	C	T	420.27	.	AC=2;AN=4
chr1	31215364	.	T	C	489.44	.	AC=19;AN=24
chr1	31230532	.	T	C	223.27	.	AC=2;AN=4
chr1	31346057	.	A	G	684.27	.	AC=17;AN=20
chr1	31347320	.	G	A	565.37	.	AC=17;AN=20
chr1	31349675	.	G	A	396.77	.	AC=7;AN=10
chr1	31351513	.	G	A	123.77	.	AC=1;AN=2
chr1	31426815	.	A	G	406.1	.	AC=6;AN=12
chr1	31732788	.	C	T	319.6	.	AC=6;AN=12
chr1	31732892	.	G	A	343.1	.	AC=3;AN=6
chr1	31837196	.	G	T	344.44	.	AC=6;AN=12
chr1	31837320	.	T	C	202.27	.	AC=2;AN=4
chr1	31898234	.	T	C	331.63	.	AC=8;AN=14
chr1	31973440	.	G	A	518.77	.	AC=12;AN=18
chr1	32084904	.	C	T	474.37	.	AC=6;AN=10
chr1	32085143	.	C	T	346.77	.	AC=1;AN=2
chr1	32092525	.	A	G	254.57	.	AC=6;AN=10
chr1	32127953	.	G	A	559.52	.	AC=12;AN=16
chr1	32158374	.	T	C	348.97	.	AC=6;AN=10
chr1	32165495	.	G	T	379.97	.	AC=6;AN=10
chr1	32221913	.	G	A	247.77	.	AC=4;AN=8
chr1	32230280	.	C	T	355.77	.	AC=2;AN=4
chr1	32280369	.	G	A	755.77	.	AC=2;AN=2
chr1	32280610	.	T	C	561.88	.	AC=15;AN=18
chr1	32557486	.	A	G	301.27	.	AC=2;AN=4
chr1	32672908	.	T	G	140.77	.	AC=3;AN=6
chr1	32672932	.	G	A	299.77	.	AC=8;AN=14
chr1	32694819	.	A	G	344.77	.	AC=3;AN=6
chr1	32706791	.	G	T	285.77	.	AC=3;AN=6
chr1	32829281	.	G	A	431.17	.	AC=6;AN=10
chr1	33160644	.	T	G	184.77	.	AC=2;AN=4
chr1	33160878	.	C	T	730.32	.	AC=20;AN=22
chr1	33328165	.	G	A	739.1	.	AC=21;AN=24
chr1	33409693	.	G	A	425.77	.	AC=4;AN=8
chr1	33562416	.	G	T	209.27	.	AC=2;AN=4
chr1	33631069	.	C	A	226.02	.	AC=4;AN=8
chr1	33820033	.	C	T	554.64	.	AC=12;AN=16
chr1	33832865	.	A	G	705.13	.	AC=20;AN=22
chr1	33945192	.	T	A	327.77	.	AC=1;AN=2
chr1	33957130	.	C	A	466.34	.	AC=9;AN=14
chr1	33960062	.	A	G	779.52	.	AC=21;AN=24
chr1	33961722	.	C	T	1065.27	.	AC=21;AN=24
chr1	33981769	.	C	T	304.34	.	AC=8;AN=14
chr1	34025030	.	A	G	426.17	.	AC=12;AN=20
chr1	34038214	.	T	C	406.06	.	AC=7;AN=14
chr1	34071521	.	G	A	308.77	.	AC=1;AN=2
chr1	34071525	.	C	T	535.32	.	AC=15;AN=22
chr1	34090679	.	T	C	309.52	.	AC=4;AN=8
chr1	34112303	.	G	A	477.27	.	AC=2;AN=4
chr1	34123700	.	C	T	380.77	.	AC=1;AN=2
chr1	34189888	.	G	A	157.77	.	AC=1;AN=2
chr1	34238283	.	T	C	366.77	.	AC=4;AN=8
chr1	34270498	.	G	A	896.44	.	AC=24;AN=24
chr1	34285381	.	C	T	597.44	.	AC=21;AN=24
chr1	34329897	.	T	C	954.27	.	AC=24;AN=24
chr1	34330067	.	A	C	639.69	.	AC=23;AN=24
chr1	34554603	.	G	C	393.77	.	AC=1;AN=2
chr1	34663411	.	C	G	349.27	.	AC=2;AN=4
chr1	34667863	.	C	A	354.77	.	AC=1;AN=2
chr1	34677815	.	T	C	239.77	.	AC=1;AN=2
chr1	35223345	.	G	A	530.44	.	AC=4;AN=6
chr1	35223881	.	G	A	566.1	.	AC=4;AN=6
chr1	35223913	.	A	C	358.44	.	AC=10;AN=18
chr1	35227306	.	C	A	485.77	.	AC=1;AN=2
chr1	35227466	.	A	C	703.27	.	AC=6;AN=8
chr1	35227673	.	A	G	599.77	.	AC=6;AN=8
chr1	35228604	.	C	T	252.27	.	AC=2;AN=4
chr1	35259946	.	G	A	520.1	.	AC=4;AN=6
chr1	35261166	.	G	A	506.77	.	AC=4;AN=6
chr1	35321242	.	A	C	444.97	.	AC=6;AN=10
chr1	35562965	.	G	A	940.77	.	AC=20;AN=24
chr1	35900615	.	A	G	593.59	.	AC=17;AN=22
chr1	35919178	.	T	C	322.77	.	AC=1;AN=2
chr1	35919979	.	A	G	370.27	.	AC=4;AN=8
chr1	36225948	.	T	C	781.95	.	AC=18;AN=22
chr1	36316571	.	A	C	338.17	.	AC=6;AN=10
chr1	36359669	.	A	G	463.04	.	AC=15;AN=22
chr1	36550658	.	C	T	222.27	.	AC=4;AN=8
chr1	36553673	.	A	G	624.52	.	AC=24;AN=24
chr1	36556867	.	C	T	330.27	.	AC=4;AN=8
chr1	36557619	.	G	A	296.6	.	AC=7;AN=12
chr1	36565739	.	C	T	280.44	.	AC=7;AN=12
chr1	36643685	.	C	A	170.77	.	AC=2;AN=4
chr1	36752410	.	C	T	331.44	.	AC=3;AN=6
chr1	36752433	.	C	T	792.85	.	AC=22;AN=24
chr1	36773405	.	T	G	439.27	.	AC=18;AN=24
chr1	36807481	.	C	T	495.02	.	AC=5;AN=8
chr1	36820927	.	G	A	303.77	.	AC=2;AN=4
chr1	36886117	.	C	T	510.27	.	AC=10;AN=16
chr1	36889005	.	G	A	573.6	.	AC=7;AN=12
chr1	36893968	.	A	G	454.27	.	AC=7;AN=12
chr1	36898067	.	T	C	566.27	.	AC=10;AN=16
chr1	36927733	.	G	A	875.77	.	AC=24;AN=24
chr1	36937059	.	A	G	383.44	.	AC=12;AN=18
chr1	36937065	.	A	G	129.27	.	AC=2;AN=4
chr1	37307457	.	T	C	503.77	.	AC=2;AN=4
chr1	37346428	.	A	G	177.27	.	AC=2;AN=4
chr1	38019747	.	C	T	132.39	.	AC=9;AN=16
chr1	38079517	.	T	G	219.44	.	AC=3;AN=6
chr1	38185169	.	G	A	323.44	.	AC=3;AN=6
chr1	38185723	.	C	T	231.77	.	AC=1;AN=2
chr1	38188740	.	C	T	314.77	.	AC=1;AN=2
chr1	38188748	.	G	A	320.77	.	AC=1;AN=2
chr1	38188768	.	C	T	376.77	.	AC=1;AN=2
chr1	38188787	.	A	G	129.77	.	AC=1;AN=2
chr1	38289383	.	T	C	614.88	.	AC=14;AN=18
chr1	38327982	.	G	T	781.86	.	AC=18;AN=22
chr1	38338795	.	A	G	585.86	.	AC=18;AN=22
chr1	38442547	.	G	A	1179.6	.	AC=24;AN=24
chr1	38449910	.	T	C	192.77	.	AC=1;AN=2
chr1	38463504	.	C	T	479.48	.	AC=8;AN=14
chr1	39329700	.	G	T	463.77	.	AC=4;AN=8
chr1	39330399	.	G	A	933.77	.	AC=3;AN=4
chr1	39339449	.	C	T	711.27	.	AC=8;AN=12
chr1	39340282	.	C	T	721.6	.	AC=8;AN=12
chr1	39340607	.	A	G	518.77	.	AC=1;AN=2
chr1	39340862	.	A	G	760.27	.	AC=3;AN=4
chr1	39352083	.	T	G	674.94	.	AC=8;AN=12
chr1	39352271	.	G	T	753.1	.	AC=8;AN=12
chr1	39549983	.	G	A	62.77	.	AC=1;AN=2
chr1	39735094	.	G	A	276.77	.	AC=1;AN=2
chr1	39748921	.	G	A	698.02	.	AC=19;AN=24
chr1	39797055	.	A	G	151.44	.	AC=6;AN=12
chr1	39799063	.	A	G	34.77	.	AC=1;AN=2
chr1	39801815	.	A	C	501.1	.	AC=3;AN=6
chr1	39806610	.	C	T	1078.02	.	AC=24;AN=24
chr1	39812822	.	C	A	975.77	.	AC=24;AN=24
chr1	39835817	.	A	G	427.77	.	AC=3;AN=6
chr1	39847730	.	G	A	294.77	.	AC=3;AN=6
chr1	39880319	.	T	G	168.44	.	AC=3;AN=6
chr1	39908506	.	G	A	401.57	.	AC=5;AN=10
chr1	39914363	.	G	C	422.17	.	AC=5;AN=10
chr1	40092464	.	C	T	248.77	.	AC=2;AN=4
chr1	40145297	.	C	T	632.27	.	AC=13;AN=16
chr1	40149642	.	G	T	573.32	.	AC=19;AN=22
chr1	40150156	.	G	A	436.37	.	AC=6;AN=10
chr1	40310221	.	G	A	264.77	.	AC=2;AN=4
chr1	40315888	.	A	T	409.34	.	AC=7;AN=14
chr1	40349131	.	G	A	295.5	.	AC=12;AN=22
chr1	40539572	.	A	G	284.17	.	AC=5;AN=10
chr1	40557033	.	A	G	364.27	.	AC=4;AN=8
chr1	40702570	.	C	T	655.77	.	AC=1;AN=2
chr1	40703440	.	C	T	536.77	.	AC=5;AN=10
chr1	40704793	.	T	C	262.77	.	AC=1;AN=2
chr1	40705399	.	T	C	404.77	.	AC=1;AN=2
chr1	40705522	.	C	T	704.77	.	AC=1;AN=2
chr1	40705726	.	A	T	498.77	.	AC=1;AN=2
chr1	40737589	.	T	C	467.52	.	AC=8;AN=16
chr1	40768344	.	C	T	299.77	.	AC=1;AN=2
chr1	40771432	.	C	T	398.77	.	AC=1;AN=2
chr1	40773150	.	G	A	76.77	.	AC=1;AN=2
chr1	40776752	.	C	A	262.44	.	AC=10;AN=18
chr1	40840353	.	A	G	478.57	.	AC=16;AN=20
chr1	40881041	.	C	G	849.35	.	AC=23;AN=24
chr1	40923019	.	G	A	443.27	.	AC=7;AN=12
chr1	40928731	.	G	A	303.77	.	AC=1;AN=2
chr1	40961449	.	T	C	155.77	.	AC=1;AN=2
chr1	40980731	.	G	T	582.86	.	AC=16;AN=22
chr1	40981230	.	G	A	389.77	.	AC=1;AN=2
chr1	41012754	.	T	C	672.77	.	AC=1;AN=2
chr1	41013015	.	C	T	762.86	.	AC=15;AN=22
chr1	41204569	.	C	T	599.44	.	AC=7;AN=12
chr1	41285087	.	T	C	120.44	.	AC=3;AN=6
chr1	41285591	.	A	G	74.77	.	AC=1;AN=2
chr1	41454328	.	A	G	182.1	.	AC=3;AN=6
chr1	41485902	.	C	G	408.6	.	AC=8;AN=12
chr1	41486245	.	C	T	320.77	.	AC=1;AN=2
chr1	42046613	.	G	T	320.77	.	AC=3;AN=6
chr1	42048745	.	T	C	525.44	.	AC=24;AN=24
chr1	42049032	.	G	A	650.44	.	AC=24;AN=24
chr1	42050366	.	C	T	279.27	.	AC=6;AN=12
chr1	42630367	.	A	G	406.77	.	AC=2;AN=4
chr1	42693597	.	A	G	676.35	.	AC=17;AN=24
chr1	42880516	.	T	C	509.77	.	AC=15;AN=22
chr1	42915727	.	C	G	395.97	.	AC=5;AN=10
chr1	42925688	.	T	G	582.89	.	AC=10;AN=16
chr1	43042703	.	C	T	354.97	.	AC=5;AN=10
chr1	43047057	.	A	G	427.52	.	AC=4;AN=8
chr1	43108188	.	G	A	374.77	.	AC=4;AN=8
chr1	43119855	.	A	C	455.02	.	AC=4;AN=8
chr1	43125137	.	T	C	297.77	.	AC=1;AN=2
chr1	43131653	.	G	A	273.77	.	AC=2;AN=4
chr1	43201534	.	G	A	459.34	.	AC=8;AN=14
chr1	43212111	.	C	T	583.33	.	AC=12;AN=18
chr1	43212431	.	A	G	871.02	.	AC=24;AN=24
chr1	43212680	.	G	A	401.77	.	AC=2;AN=4
chr1	43213068	.	G	T	371.27	.	AC=2;AN=4
chr1	43215571	.	A	G	750.02	.	AC=24;AN=24
chr1	43215930	.	C	T	266.77	.	AC=2;AN=4
chr1	43296118	.	G	A	289.27	.	AC=2;AN=4
chr1	43305753	.	G	A	837.77	.	AC=4;AN=6
chr1	43392819	.	G	T	386.27	.	AC=2;AN=4
chr1	43394612	.	T	C	225.77	.	AC=2;AN=4
chr1	43408966	.	G	A	324.1	.	AC=3;AN=6
chr1	43610910	.	T	G	273.77	.	AC=2;AN=4
chr1	43649336	.	T	C	460.77	.	AC=1;AN=2
chr1	43649393	.	T	C	488.77	.	AC=1;AN=2
chr1	43649508	.	A	G	208.77	.	AC=1;AN=2
chr1	43675467	.	G	A	747.85	.	AC=23;AN=24
chr1	43779564	.	T	C	387.04	.	AC=19;AN=22
chr1	43784956	.	A	G	364.1	.	AC=3;AN=6
chr1	43825644	.	T	C	225.27	.	AC=2;AN=4
chr1	43886494	.	C	T	344.44	.	AC=3;AN=6
chr1	43909265	.	T	C	336.17	.	AC=5;AN=10
chr1	43917637	.	G	A	274.77	.	AC=3;AN=6
chr1	44035352	.	C	T	396.94	.	AC=6;AN=12
chr1	44058143	.	G	A	369.27	.	AC=2;AN=4
chr1	44058265	.	C	A	382.63	.	AC=9;AN=14
chr1	44071221	.	G	A	344.77	.	AC=14;AN=22
chr1	44072018	.	C	T	251.97	.	AC=5;AN=10
chr1	44072066	.	C	T	255.94	.	AC=6;AN=12
chr1	44083507	.	T	C	391.68	.	AC=14;AN=22
chr1	44083519	.	G	A	427.13	.	AC=14;AN=22
chr1	44084739	.	C	T	319.04	.	AC=14;AN=22
chr1	44086831	.	C	T	417.57	.	AC=11;AN=20
chr1	44132744	.	C	T	1293.77	.	AC=2;AN=2
chr1	44137257	.	C	A	562.59	.	AC=14;AN=22
chr1	44290530	.	A	G	350.77	.	AC=2;AN=4
chr1	44395786	.	C	T	482.77	.	AC=11;AN=20
chr1	44396196	.	A	G	367.27	.	AC=2;AN=4
chr1	44396215	.	T	C	436.27	.	AC=2;AN=4
chr1	44396790	.	G	A	207.27	.	AC=2;AN=4
chr1	44401384	.	A	G	367.69	.	AC=15;AN=24
chr1	44415415	.	C	T	517.77	.	AC=12;AN=20
chr1	44415424	.	A	G	339.77	.	AC=2;AN=4
chr1	44441533	.	A	G	161.81	.	AC=2;AN=4
chr1	44442930	.	A	G	291.77	.	AC=2;AN=4
chr1	44445667	.	T	C	212.27	.	AC=2;AN=4
chr1	44447413	.	G	C	279.77	.	AC=2;AN=4
chr1	44451234	.	C	T	171.27	.	AC=2;AN=4
chr1	44461822	.	C	T	279.27	.	AC=2;AN=4
chr1	44468235	.	G	A	216.63	.	AC=7;AN=14
chr1	44595047	.	T	A	593.37	.	AC=7;AN=10
chr1	44595410	.	A	G	385.99	.	AC=11;AN=18
chr1	44595426	.	G	A	379.44	.	AC=11;AN=18
chr1	45119965	.	C	T	330.77	.	AC=2;AN=4
chr1	45187504	.	G	A	512.27	.	AC=2;AN=4
chr1	45196743	.	G	A	448.1	.	AC=3;AN=6
chr1	45196770	.	A	G	748.97	.	AC=15;AN=20
chr1	45224901	.	G	A	336.77	.	AC=2;AN=4
chr1	45224998	.	A	C	402.55	.	AC=10;AN=18
chr1	45226084	.	G	A	294.55	.	AC=10;AN=18
chr1	45270024	.	G	C	360.27	.	AC=10;AN=16
chr1	45285664	.	G	A	534.34	.	AC=9;AN=14
chr1	45292173	.	G	A	290.02	.	AC=4;AN=8
chr1	45292866	.	G	A	299.27	.	AC=4;AN=8
chr1	45293518	.	A	G	425.95	.	AC=15;AN=20
chr1	45293752	.	T	C	338.66	.	AC=11;AN=18
chr1	45444038	.	G	A	522.39	.	AC=10;AN=16
chr1	45469586	.	G	A	445.27	.	AC=3;AN=4
chr1	45474008	.	T	C	558.27	.	AC=11;AN=16
chr1	45479709	.	A	G	435.77	.	AC=3;AN=4
chr1	45479772	.	G	T	537.39	.	AC=11;AN=16
chr1	45504720	.	G	C	273.39	.	AC=9;AN=16
chr1	45810091	.	A	G	507.2	.	AC=9;AN=14
chr1	45810923	.	G	A	488.02	.	AC=5;AN=8
chr1	45962137	.	T	C	701.48	.	AC=11;AN=14
chr1	45973928	.	G	A	550.47	.	AC=14;AN=20
chr1	46078854	.	A	G	582.68	.	AC=15;AN=22
chr1	46082330	.	C	T	592.77	.	AC=1;AN=2
chr1	46086077	.	C	T	698.57	.	AC=15;AN=20
chr1	46086329	.	C	T	469.77	.	AC=1;AN=2
chr1	46094027	.	A	G	489.77	.	AC=10;AN=16
chr1	46095272	.	T	C	432.48	.	AC=9;AN=14
chr1	46159001	.	G	A	839.1	.	AC=4;AN=6
chr1	46195375	.	T	C	599.06	.	AC=9;AN=14
chr1	46383020	.	C	T	250.77	.	AC=1;AN=2
chr1	46476587	.	T	G	1005.6	.	AC=24;AN=24
chr1	46493460	.	T	G	578.87	.	AC=13;AN=20
chr1	46496709	.	A	G	433.87	.	AC=15;AN=20
chr1	46498375	.	A	G	537.87	.	AC=14;AN=20
chr1	46521517	.	G	A	576.97	.	AC=14;AN=20
chr1	46521559	.	A	T	562.97	.	AC=14;AN=20
chr1	46655158	.	T	C	824.6	.	AC=24;AN=24
chr1	46658910	.	G	A	460.2	.	AC=9;AN=14
chr1	46736386	.	C	T	471.77	.	AC=1;AN=2
chr1	46743900	.	C	T	575.77	.	AC=7;AN=10
chr1	46746164	.	C	T	509.57	.	AC=7;AN=10
chr1	46750912	.	G	A	295.77	.	AC=1;AN=2
chr1	46807597	.	G	A	237.27	.	AC=2;AN=4
chr1	46807711	.	C	T	221.1	.	AC=7;AN=12
chr1	46809419	.	A	G	260.77	.	AC=1;AN=2
chr1	46810530	.	A	G	531.55	.	AC=11;AN=18
chr1	46810670	.	T	C	313.77	.	AC=1;AN=2
chr1	46827456	.	A	G	396.6	.	AC=7;AN=12
chr1	46827485	.	C	T	438.77	.	AC=1;AN=2
chr1	46827728	.	A	C	403.77	.	AC=1;AN=2
chr1	46828360	.	C	T	386.1	.	AC=7;AN=12
chr1	46870761	.	C	A	255.52	.	AC=4;AN=8
chr1	46871986	.	T	C	625.35	.	AC=24;AN=24
chr1	46972694	.	C	T	365.77	.	AC=1;AN=2
chr1	46978497	.	C	T	286.91	.	AC=7;AN=14
chr1	47013180	.	A	G	417.77	.	AC=9;AN=14
chr1	47013311	.	C	T	334.1	.	AC=3;AN=6
chr1	47059934	.	T	C	905.94	.	AC=24;AN=24
chr1	47080665	.	C	T	461.94	.	AC=7;AN=12
chr1	47080679	.	G	A	718.27	.	AC=21;AN=24
chr1	47080741	.	C	T	468.6	.	AC=7;AN=12
chr1	47101015	.	C	A	641.68	.	AC=15;AN=22
chr1	47138819	.	T	G	667.6	.	AC=21;AN=24
chr1	47139103	.	C	T	674.77	.	AC=12;AN=18
chr1	47279175	.	C	T	741.77	.	AC=5;AN=6
chr1	47280859	.	G	A	498.1	.	AC=11;AN=18
chr1	47280884	.	C	T	464.33	.	AC=11;AN=18
chr1	47282772	.	C	T	506.39	.	AC=10;AN=16
chr1	47395973	.	G	A	515.77	.	AC=10;AN=14
chr1	47609489	.	T	C	877.19	.	AC=24;AN=24
chr1	47717189	.	A	G	599.86	.	AC=15;AN=22
chr1	47746678	.	G	C	315.94	.	AC=6;AN=12
chr1	47767914	.	G	A	564.77	.	AC=9;AN=16
chr1	47883024	.	A	G	660.19	.	AC=24;AN=24
chr1	47906338	.	G	A	1041.1	.	AC=24;AN=24
chr1	48459907	.	C	T	366.37	.	AC=5;AN=10
chr1	48694594	.	G	A	199.77	.	AC=4;AN=8
chr1	48697226	.	T	C	260.02	.	AC=4;AN=8
chr1	48697781	.	C	T	421.02	.	AC=4;AN=8
chr1	48713100	.	C	A	370.52	.	AC=4;AN=8
chr1	48713394	.	C	T	775.86	.	AC=19;AN=22
chr1	48764419	.	C	T	758.06	.	AC=10;AN=14
chr1	49113247	.	G	A	305.77	.	AC=1;AN=2
chr1	49113319	.	T	C	458.44	.	AC=14;AN=24
chr1	49224584	.	G	T	729.67	.	AC=16;AN=20
chr1	49511424	.	A	G	584.1	.	AC=11;AN=18
chr1	50661411	.	C	T	977.27	.	AC=24;AN=24
chr1	50666515	.	C	T	581.35	.	AC=20;AN=24
chr1	51753722	.	G	A	405.57	.	AC=6;AN=10
chr1	51753812	.	G	A	428.77	.	AC=1;AN=2
chr1	51873951	.	G	A	1110.77	.	AC=23;AN=24
chr1	52264064	.	A	G	323.1	.	AC=3;AN=6
chr1	52266242	.	G	A	863.27	.	AC=21;AN=24
chr1	52290984	.	T	G	1220.85	.	AC=21;AN=24
chr1	52344245	.	T	G	343.77	.	AC=1;AN=2
chr1	52498370	.	C	T	397.97	.	AC=5;AN=10
chr1	52704109	.	T	A	444.27	.	AC=2;AN=4
chr1	52851608	.	G	A	288.77	.	AC=1;AN=2
chr1	52991638	.	C	T	878.55	.	AC=14;AN=18
chr1	53153432	.	T	C	384.77	.	AC=3;AN=6
chr1	53320274	.	G	T	606.52	.	AC=11;AN=16
chr1	53363169	.	C	T	356.77	.	AC=2;AN=4
chr1	53442376	.	A	G	855.77	.	AC=5;AN=8
chr1	53535478	.	G	A	478.97	.	AC=14;AN=20
chr1	53537266	.	G	A	619.27	.	AC=16;AN=20
chr1	53544439	.	G	A	418.99	.	AC=10;AN=18
chr1	53551065	.	G	A	655.77	.	AC=3;AN=4
chr1	53553702	.	A	G	705.52	.	AC=24;AN=24
chr1	53553754	.	T	C	269.88	.	AC=10;AN=18
chr1	53555783	.	A	C	493.55	.	AC=12;AN=18
chr1	53558270	.	A	G	703.27	.	AC=22;AN=24
chr1	53558366	.	T	C	374.77	.	AC=4;AN=8
chr1	53600078	.	A	G	245.44	.	AC=6;AN=12
chr1	53676448	.	G	A	866.67	.	AC=18;AN=20
chr1	53679229	.	A	G	455.27	.	AC=2;AN=4
chr1	53679878	.	T	C	996.77	.	AC=13;AN=14
chr1	53716416	.	G	A	737.47	.	AC=17;AN=20
chr1	53732315	.	G	T	534.87	.	AC=17;AN=20
chr1	53792651	.	A	C	287.37	.	AC=11;AN=20
chr1	53995515	.	G	A	409.67	.	AC=13;AN=20
chr1	54354658	.	T	G	622.48	.	AC=9;AN=14
chr1	54359922	.	C	T	391.52	.	AC=4;AN=8
chr1	54432019	.	G	A	314.77	.	AC=1;AN=2
chr1	54562444	.	A	G	469.44	.	AC=3;AN=6
chr1	54606804	.	C	T	823.44	.	AC=21;AN=24
chr1	54637167	.	T	C	318.77	.	AC=16;AN=22
chr1	54661150	.	C	T	338.77	.	AC=6;AN=12
chr1	54681920	.	G	C	536.27	.	AC=14;AN=20
chr1	54683856	.	C	G	555.77	.	AC=10;AN=16
chr1	54686464	.	C	T	484.67	.	AC=12;AN=20
chr1	54690867	.	G	A	473.77	.	AC=1;AN=2
chr1	54690954	.	T	C	351.44	.	AC=6;AN=12
chr1	54704510	.	A	C	554.1	.	AC=19;AN=24
chr1	54704563	.	G	A	455.77	.	AC=10;AN=18
chr1	54704629	.	C	T	697.94	.	AC=19;AN=24
chr1	55060362	.	G	A	329.94	.	AC=7;AN=12
chr1	55074683	.	C	T	382.77	.	AC=1;AN=2
chr1	55075452	.	G	A	318.77	.	AC=5;AN=10
chr1	55118566	.	C	G	949.35	.	AC=24;AN=24
chr1	55119144	.	A	G	427.86	.	AC=15;AN=22
chr1	55119289	.	G	C	578.77	.	AC=15;AN=22
chr1	55119515	.	T	G	316.52	.	AC=9;AN=16
chr1	55136529	.	T	C	318.66	.	AC=11;AN=18
chr1	55139741	.	A	G	998.19	.	AC=24;AN=24
chr1	55144466	.	A	G	307.77	.	AC=3;AN=6
chr1	55158208	.	C	T	244.97	.	AC=5;AN=10
chr1	55167773	.	T	A	675.69	.	AC=21;AN=24
chr1	55168298	.	G	A	365.37	.	AC=5;AN=10
chr1	55168394	.	A	G	259.77	.	AC=4;AN=8
chr1	55182300	.	T	A	1117.52	.	AC=24;AN=24
chr1	55224131	.	T	C	301.57	.	AC=5;AN=10
chr1	55224751	.	C	A	402.37	.	AC=5;AN=10
chr1	55248120	.	T	C	186.77	.	AC=1;AN=2
chr1	55253437	.	C	T	183.77	.	AC=1;AN=2
chr1	55266797	.	G	C	260.44	.	AC=7;AN=12
chr1	55273580	.	G	T	392.91	.	AC=8;AN=14
chr1	55277599	.	T	C	743.69	.	AC=24;AN=24
chr1	55280690	.	G	A	245.27	.	AC=2;AN=4
chr1	55307332	.	G	T	368.77	.	AC=1;AN=2
chr1	55307501	.	A	G	597.44	.	AC=9;AN=12
chr1	55319902	.	A	G	586.55	.	AC=14;AN=18
chr1	55457710	.	G	A	528.19	.	AC=19;AN=24
chr1	55505668	.	C	T	274.27	.	AC=2;AN=4
chr1	55518467	.	A	G	679.77	.	AC=6;AN=8
chr1	55523033	.	A	G	770.77	.	AC=24;AN=24
chr1	55524197	.	A	G	712.77	.	AC=22;AN=24
chr1	55524237	.	G	A	601.44	.	AC=22;AN=24
chr1	55529187	.	G	A	658.69	.	AC=23;AN=24
chr1	55533811	.	T	C	662.27	.	AC=2;AN=4
chr1	55538462	.	C	T	623.77	.	AC=1;AN=2
chr1	55541174	.	A	G	1127.41	.	AC=20;AN=22
chr1	55548991	.	C	T	438.77	.	AC=1;AN=2
chr1	55638075	.	G	A	1238.85	.	AC=23;AN=24
chr1	55839117	.	G	T	687.44	.	AC=3;AN=6
chr1	56961756	.	A	G	622.27	.	AC=10;AN=16
chr1	56977819	.	G	A	385.77	.	AC=1;AN=2
chr1	57002627	.	C	T	267.77	.	AC=2;AN=4
chr1	57158051	.	G	A	655.77	.	AC=6;AN=8
chr1	57158150	.	C	T	280.77	.	AC=1;AN=2
chr1	57171870	.	T	C	277.77	.	AC=2;AN=4
chr1	57180867	.	A	G	1007.67	.	AC=14;AN=20
chr1	57209695	.	T	C	963.02	.	AC=6;AN=8
chr1	57257817	.	T	C	543.99	.	AC=11;AN=18
chr1	57340727	.	C	A	553.95	.	AC=13;AN=22
chr1	57378150	.	C	T	322.52	.	AC=4;AN=8
chr1	57378198	.	T	C	359.27	.	AC=4;AN=8
chr1	57383358	.	C	T	390.77	.	AC=1;AN=2
chr1	57422484	.	C	T	972.35	.	AC=24;AN=24
chr1	58939634	.	G	A	474.55	.	AC=10;AN=18
chr1	58999853	.	T	C	1813.77	.	AC=2;AN=2
chr1	59002221	.	T	C	569.77	.	AC=1;AN=2
chr1	59002282	.	A	C	468.77	.	AC=1;AN=2
chr1	59004617	.	G	A	375.77	.	AC=1;AN=2
chr1	59042181	.	G	T	316.77	.	AC=1;AN=2
chr1	59125683	.	C	T	937.37	.	AC=7;AN=10
chr1	59127086	.	G	A	894.17	.	AC=8;AN=10
chr1	59142713	.	T	C	1231.55	.	AC=16;AN=18
chr1	59147926	.	T	C	1047.44	.	AC=16;AN=18
chr1	59249031	.	T	G	800.1	.	AC=24;AN=24
chr1	59364918	.	G	A	377.89	.	AC=8;AN=16
chr1	59844471	.	G	A	685.02	.	AC=13;AN=16
chr1	60330883	.	C	G	495.77	.	AC=1;AN=2
chr1	60341205	.	A	G	635.77	.	AC=1;AN=2
chr1	60373500	.	G	T	330.77	.	AC=1;AN=2
chr1	60466814	.	T	C	471.66	.	AC=10;AN=18
chr1	60474375	.	C	T	253.77	.	AC=1;AN=2
chr1	60503762	.	T	C	635.77	.	AC=2;AN=4
chr1	60505783	.	G	C	380.77	.	AC=5;AN=10
chr1	60506744	.	G	A	423.97	.	AC=5;AN=10
chr1	60506762	.	G	A	963.77	.	AC=2;AN=2
chr1	61869783	.	G	A	560.47	.	AC=12;AN=20
chr1	61921199	.	A	T	470.77	.	AC=1;AN=2
chr1	62232130	.	T	C	1008.66	.	AC=15;AN=18
chr1	62253483	.	G	A	476.77	.	AC=1;AN=2
chr1	62261168	.	A	G	396.77	.	AC=3;AN=6
chr1	62318192	.	G	A	1044.6	.	AC=24;AN=24
chr1	62330080	.	T	G	1224.6	.	AC=24;AN=24
chr1	62380298	.	G	A	913.04	.	AC=16;AN=22
chr1	62456014	.	G	A	537.47	.	AC=11;AN=20
chr1	62538372	.	A	G	315.27	.	AC=5;AN=8
chr1	62579823	.	G	A	768.77	.	AC=20;AN=24
chr1	62579907	.	C	T	915.77	.	AC=17;AN=20
chr1	62603544	.	C	T	604.68	.	AC=15;AN=22
chr1	62644118	.	A	G	959.94	.	AC=23;AN=24
chr1	62672546	.	G	A	1189.68	.	AC=20;AN=22
chr1	62673037	.	T	C	561.77	.	AC=8;AN=14
chr1	62673225	.	G	A	653.06	.	AC=8;AN=14
chr1	62675619	.	C	T	434.77	.	AC=1;AN=2
chr1	62675709	.	T	C	425.27	.	AC=7;AN=12
chr1	62675892	.	A	G	530.63	.	AC=8;AN=14
chr1	62676091	.	C	A	446.1	.	AC=7;AN=12
chr1	62676284	.	C	T	402.77	.	AC=1;AN=2
chr1	62703977	.	G	A	296.77	.	AC=1;AN=2
chr1	62713224	.	C	G	799.52	.	AC=24;AN=24
chr1	62713246	.	G	A	400.77	.	AC=4;AN=8
chr1	62728784	.	A	G	742.22	.	AC=19;AN=22
chr1	62728838	.	T	C	592.41	.	AC=19;AN=22
chr1	62728861	.	T	C	656.32	.	AC=19;AN=22
chr1	62728918	.	G	A	589.68	.	AC=19;AN=22
chr1	62732421	.	T	C	731.47	.	AC=16;AN=20
chr1	62734089	.	C	T	346.77	.	AC=1;AN=2
chr1	62740065	.	A	G	440.77	.	AC=3;AN=6
chr1	62740752	.	G	A	568.77	.	AC=1;AN=2
chr1	63113968	.	T	C	977.27	.	AC=3;AN=4
chr1	63991267	.	T	C	732.48	.	AC=9;AN=14
chr1	63999826	.	C	T	766.44	.	AC=7;AN=12
chr1	63999868	.	T	C	669.48	.	AC=8;AN=14
chr1	64021096	.	G	A	539.94	.	AC=7;AN=12
chr1	64038107	.	G	T	664.6	.	AC=7;AN=12
chr1	64097432	.	C	T	574.97	.	AC=6;AN=10
chr1	64121441	.	G	A	617.63	.	AC=10;AN=14
chr1	64125793	.	G	A	613.77	.	AC=1;AN=2
chr1	64515379	.	C	T	952.94	.	AC=24;AN=24
chr1	64608778	.	A	G	369.02	.	AC=4;AN=8
chr1	64624842	.	A	G	605.67	.	AC=13;AN=20
chr1	64643277	.	C	T	512.57	.	AC=12;AN=20
chr1	65095054	.	G	A	631.77	.	AC=1;AN=2
chr1	65147002	.	C	T	322.52	.	AC=4;AN=8
chr1	65158724	.	C	T	1401.94	.	AC=24;AN=24
chr1	65311262	.	G	A	365.91	.	AC=8;AN=14
chr1	65351896	.	T	C	203.77	.	AC=1;AN=2
chr1	65858151	.	C	T	622.37	.	AC=14;AN=20
chr1	65860660	.	T	C	676.37	.	AC=14;AN=20
chr1	65867519	.	G	A	676.77	.	AC=15;AN=22
chr1	65879252	.	A	G	892.13	.	AC=18;AN=22
chr1	65886400	.	C	T	248.77	.	AC=2;AN=4
chr1	65886448	.	T	C	269.64	.	AC=18;AN=22
chr1	65890990	.	C	T	356.77	.	AC=1;AN=2
chr1	66036441	.	A	G	1268.97	.	AC=18;AN=20
chr1	66058513	.	A	G	912.13	.	AC=20;AN=22
chr1	66067109	.	T	C	395.52	.	AC=4;AN=8
chr1	66075952	.	G	C	407.44	.	AC=3;AN=6
chr1	66102257	.	G	A	941.94	.	AC=19;AN=24
chr1	66831370	.	G	A	455.02	.	AC=4;AN=8
chr1	66838733	.	A	C	363.27	.	AC=2;AN=4
chr1	66839341	.	A	G	230.77	.	AC=1;AN=2
chr1	67109335	.	A	G	818.77	.	AC=9;AN=12
chr1	67236097	.	A	T	460.77	.	AC=1;AN=2
chr1	67243024	.	C	A	912.77	.	AC=3;AN=4
chr1	67266756	.	T	A	1115.44	.	AC=24;AN=24
chr1	67288045	.	C	T	1201.27	.	AC=21;AN=24
chr1	67313249	.	G	A	662.66	.	AC=11;AN=18
chr1	67327894	.	A	G	626.77	.	AC=1;AN=2
chr1	67442275	.	C	T	536.77	.	AC=2;AN=4
chr1	67452322	.	G	A	353.77	.	AC=2;AN=4
chr1	67558739	.	C	T	1465.6	.	AC=24;AN=24
chr1	67558763	.	A	G	655.77	.	AC=1;AN=2
chr1	67560956	.	C	T	1278.6	.	AC=24;AN=24
chr1	67561090	.	T	C	362.77	.	AC=1;AN=2
chr1	67581127	.	T	C	790.77	.	AC=3;AN=4
chr1	67633812	.	G	T	502.07	.	AC=10;AN=20
chr1	67648596	.	G	A	487.27	.	AC=2;AN=4
chr1	67685387	.	T	C	885.27	.	AC=24;AN=24
chr1	67733321	.	G	A	648.87	.	AC=12;AN=20
chr1	67795319	.	T	C	781.02	.	AC=20;AN=24
chr1	67852335	.	G	A	393.1	.	AC=6;AN=12
chr1	67861520	.	C	A	378.06	.	AC=7;AN=14
chr1	68006815	.	T	C	1049.52	.	AC=24;AN=24
chr1	68591253	.	C	T	615.27	.	AC=11;AN=16
chr1	68603586	.	C	T	559.57	.	AC=6;AN=10
chr1	68624878	.	C	T	791.66	.	AC=13;AN=18
chr1	68903942	.	C	T	494.1	.	AC=3;AN=6
chr1	68940982	.	T	C	852.77	.	AC=1;AN=2
chr1	68941207	.	A	G	455.77	.	AC=4;AN=8
chr1	68960349	.	T	C	365.77	.	AC=1;AN=2
chr1	70225923	.	G	A	532.27	.	AC=4;AN=8
chr1	70460238	.	C	T	383.77	.	AC=1;AN=2
chr1	70503937	.	G	A	391.39	.	AC=9;AN=16
chr1	70505191	.	G	A	294.77	.	AC=1;AN=2
chr1	70611347	.	A	G	1266.77	.	AC=24;AN=24
chr1	70727952	.	T	C	305.77	.	AC=1;AN=2
chr1	70820880	.	G	A	442.77	.	AC=1;AN=2
chr1	70831841	.	C	T	537.02	.	AC=9;AN=16
chr1	70904800	.	G	T	512.57	.	AC=5;AN=10
chr1	71331430	.	G	A	590.91	.	AC=9;AN=14
chr1	71331498	.	A	G	776.27	.	AC=24;AN=24
chr1	71334994	.	C	A	614.27	.	AC=2;AN=4
chr1	74507042	.	G	A	268.77	.	AC=1;AN=2
chr1	74507315	.	C	T	496.77	.	AC=1;AN=2
chr1	74507450	.	G	C	624.77	.	AC=2;AN=4
chr1	74648408	.	C	T	605.77	.	AC=1;AN=2
chr1	74649265	.	A	C	585.77	.	AC=1;AN=2
chr1	74665493	.	G	A	1021.35	.	AC=19;AN=24
chr1	74670172	.	A	G	449.77	.	AC=3;AN=6
chr1	74671519	.	A	G	1005.52	.	AC=19;AN=24
chr1	74699099	.	T	G	501.27	.	AC=6;AN=12
chr1	74941293	.	G	A	723.1	.	AC=18;AN=24
chr1	75035240	.	C	T	785.37	.	AC=14;AN=20
chr1	75036812	.	C	T	1143.77	.	AC=24;AN=24
chr1	75037845	.	A	G	525.37	.	AC=14;AN=20
chr1	75038228	.	A	C	492.97	.	AC=14;AN=20
chr1	75055419	.	T	C	636.77	.	AC=5;AN=8
chr1	75065441	.	C	T	589.77	.	AC=1;AN=2
chr1	75097426	.	G	C	628.1	.	AC=3;AN=6
chr1	75175886	.	T	C	1169.44	.	AC=23;AN=24
chr1	75190452	.	C	T	1289.85	.	AC=23;AN=24
chr1	75214441	.	A	G	1022.04	.	AC=19;AN=22
chr1	75622616	.	C	T	405.17	.	AC=5;AN=10
chr1	75672376	.	A	G	978.44	.	AC=20;AN=24
chr1	75681511	.	T	C	1508.44	.	AC=24;AN=24
chr1	75716925	.	C	T	1245.77	.	AC=24;AN=24
chr1	76227022	.	A	G	561.77	.	AC=1;AN=2
chr1	76269460	.	G	A	560.77	.	AC=2;AN=4
chr1	76344705	.	T	C	643.95	.	AC=13;AN=22
chr1	76344711	.	A	T	1260.77	.	AC=24;AN=24
chr1	76378502	.	G	A	703.77	.	AC=1;AN=2
chr1	76397972	.	C	T	694.32	.	AC=13;AN=22
chr1	77093180	.	C	A	809.77	.	AC=5;AN=8
chr1	77555481	.	C	T	872.66	.	AC=12;AN=18
chr1	78162073	.	A	G	735.63	.	AC=9;AN=14
chr1	78184325	.	A	G	636.77	.	AC=12;AN=18
chr1	78201745	.	G	T	818.67	.	AC=14;AN=20
chr1	78392446	.	G	A	724.02	.	AC=11;AN=16
chr1	78511960	.	C	T	157.77	.	AC=1;AN=2
chr1	78585086	.	T	C	711.04	.	AC=16;AN=22
chr1	79093818	.	A	G	1117.6	.	AC=22;AN=24
chr1	79093910	.	G	A	482.77	.	AC=3;AN=6
chr1	79095526	.	G	A	532.47	.	AC=12;AN=20
chr1	79095581	.	T	C	560.34	.	AC=7;AN=14
chr1	79102726	.	C	T	663.97	.	AC=12;AN=20
chr1	79115905	.	T	C	497.1	.	AC=3;AN=6
chr1	79392756	.	C	A	1138.86	.	AC=18;AN=22
chr1	84335412	.	C	T	766.27	.	AC=13;AN=20
chr1	84376849	.	G	A	253.27	.	AC=2;AN=4
chr1	84864256	.	G	C	679.63	.	AC=10;AN=14
chr1	84867610	.	G	A	676.91	.	AC=9;AN=14
chr1	84880380	.	T	C	809.06	.	AC=10;AN=14
chr1	84944989	.	A	G	814.27	.	AC=22;AN=24
chr1	85016177	.	A	G	738.77	.	AC=2;AN=4
chr1	85028969	.	C	A	715.27	.	AC=2;AN=4
chr1	85031630	.	G	A	537.1	.	AC=3;AN=6
chr1	85039955	.	G	A	209.44	.	AC=3;AN=6
chr1	85113203	.	T	C	918.6	.	AC=20;AN=24
chr1	85113229	.	A	G	908.19	.	AC=19;AN=24
chr1	85488030	.	G	A	976.86	.	AC=19;AN=22
chr1	85559452	.	A	G	524.33	.	AC=12;AN=18
chr1	85589842	.	A	G	681.52	.	AC=5;AN=8
chr1	85594392	.	T	C	662.27	.	AC=5;AN=8
chr1	85624864	.	G	A	1096.6	.	AC=24;AN=24
chr1	85648692	.	C	T	486.27	.	AC=2;AN=4
chr1	85655873	.	C	T	365.77	.	AC=1;AN=2
chr1	85655916	.	G	A	511.1	.	AC=4;AN=6
chr1	85666118	.	C	T	923.77	.	AC=2;AN=2
chr1	85666156	.	T	G	594.91	.	AC=11;AN=14
chr1	85724283	.	C	T	426.44	.	AC=3;AN=6
chr1	85729987	.	A	G	625.37	.	AC=6;AN=10
chr1	85742012	.	G	C	345.77	.	AC=2;AN=4
chr1	85785751	.	T	C	535.5	.	AC=14;AN=22
chr1	85786977	.	G	A	626.39	.	AC=11;AN=16
chr1	85816134	.	T	C	504.57	.	AC=6;AN=10
chr1	86048659	.	G	A	509.77	.	AC=1;AN=2
chr1	86202102	.	C	A	830.17	.	AC=7;AN=10
chr1	86487914	.	C	A	819.97	.	AC=6;AN=10
chr1	86488232	.	G	A	926.27	.	AC=5;AN=8
chr1	86512536	.	C	T	1094.37	.	AC=8;AN=10
chr1	86590915	.	G	A	1106.44	.	AC=24;AN=24
chr1	86590948	.	A	G	323.77	.	AC=1;AN=2
chr1	86591141	.	A	G	574.02	.	AC=4;AN=8
chr1	86591563	.	T	C	376.27	.	AC=2;AN=4
chr1	86591837	.	G	A	756.69	.	AC=16;AN=24
chr1	86820267	.	C	T	1299.19	.	AC=23;AN=24
chr1	86822204	.	C	T	381.77	.	AC=1;AN=2
chr1	86838158	.	C	T	1295.1	.	AC=23;AN=24
chr1	86847955	.	G	A	957.44	.	AC=8;AN=12
chr1	86848019	.	C	T	601.77	.	AC=1;AN=2
chr1	86900332	.	T	C	475.77	.	AC=1;AN=2
chr1	86900372	.	C	G	574.77	.	AC=1;AN=2
chr1	86920904	.	A	G	1028.52	.	AC=14;AN=16
chr1	86939130	.	C	T	1372.44	.	AC=24;AN=24
chr1	86947975	.	A	T	718.52	.	AC=12;AN=16
chr1	86952324	.	A	G	974.44	.	AC=21;AN=24
chr1	86959173	.	T	C	932.1	.	AC=23;AN=24
chr1	86965419	.	T	C	747.65	.	AC=11;AN=16
chr1	87031644	.	T	C	431.77	.	AC=1;AN=2
chr1	87031656	.	A	C	566.52	.	AC=5;AN=8
chr1	87101649	.	T	C	640.91	.	AC=9;AN=14
chr1	87190040	.	T	C	400.57	.	AC=5;AN=10
chr1	87599697	.	G	A	800.41	.	AC=19;AN=22
chr1	89225976	.	T	C	815.47	.	AC=14;AN=20
chr1	89236120	.	C	A	409.77	.	AC=1;AN=2
chr1	89237556	.	C	T	645.77	.	AC=2;AN=4
chr1	89271574	.	T	C	537.99	.	AC=11;AN=18
chr1	89322982	.	G	A	889.85	.	AC=24;AN=24
chr1	89426902	.	G	A	703.22	.	AC=16;AN=22
chr1	89474818	.	A	G	306.77	.	AC=2;AN=4
chr1	89478868	.	G	A	370.27	.	AC=2;AN=4
chr1	89479063	.	G	A	608.6	.	AC=6;AN=12
chr1	89479074	.	C	T	615.94	.	AC=6;AN=12
chr1	89479947	.	C	T	402.44	.	AC=3;AN=6
chr1	89486037	.	C	T	555.77	.	AC=8;AN=14
chr1	89518623	.	C	T	831.77	.	AC=20;AN=24
chr1	89582690	.	G	C	966.13	.	AC=21;AN=22
chr1	89637578	.	G	A	1033.13	.	AC=21;AN=22
chr1	89735135	.	G	A	410.27	.	AC=2;AN=4
chr1	89844035	.	T	C	592.77	.	AC=8;AN=14
chr1	89847372	.	G	T	782.77	.	AC=20;AN=22
chr1	89847411	.	C	T	789.95	.	AC=20;AN=22
chr1	89847444	.	A	G	809.95	.	AC=20;AN=22
chr1	89849268	.	T	C	403.77	.	AC=8;AN=14
chr1	90048248	.	C	T	468.77	.	AC=2;AN=4
chr1	90049615	.	G	A	379.77	.	AC=1;AN=2
chr1	90178743	.	A	G	951.69	.	AC=24;AN=24
chr1	90179532	.	A	G	417.52	.	AC=5;AN=8
chr1	90401765	.	G	A	560.52	.	AC=4;AN=8
chr1	90486412	.	T	G	1307.35	.	AC=24;AN=24
chr1	90493026	.	G	A	969.19	.	AC=24;AN=24
chr1	91381679	.	G	A	691.77	.	AC=1;AN=2
chr1	91781413	.	T	G	1035.6	.	AC=22;AN=24
chr1	91782011	.	G	A	524.77	.	AC=2;AN=4
chr1	91784647	.	G	A	813.44	.	AC=4;AN=6
chr1	91784887	.	G	A	417.27	.	AC=2;AN=4
chr1	91980447	.	A	G	1060.27	.	AC=21;AN=24
chr1	92174260	.	A	G	765.13	.	AC=19;AN=22
chr1	92177938	.	A	G	571.77	.	AC=2;AN=4
chr1	92185657	.	C	T	659.63	.	AC=11;AN=14
chr1	92200382	.	T	C	373.52	.	AC=4;AN=8
chr1	92262874	.	T	C	745.1	.	AC=20;AN=24
chr1	92327045	.	G	A	786.44	.	AC=9;AN=12
chr1	92428495	.	C	A	886.47	.	AC=17;AN=20
chr1	92442695	.	A	C	939.97	.	AC=7;AN=10
chr1	92457843	.	C	T	593.97	.	AC=16;AN=20
chr1	92647532	.	C	A	1226.77	.	AC=24;AN=24
chr1	92974595	.	G	A	1357.44	.	AC=24;AN=24
chr1	92979354	.	A	G	913.35	.	AC=24;AN=24
chr1	93089823	.	T	C	890.69	.	AC=24;AN=24
chr1	93160902	.	T	C	1210.27	.	AC=24;AN=24
chr1	93302919	.	T	G	451.77	.	AC=1;AN=2
chr1	93306317	.	G	A	1107.1	.	AC=23;AN=24
chr1	93581024	.	T	C	865.13	.	AC=17;AN=22
chr1	93617546	.	T	C	1202.69	.	AC=24;AN=24
chr1	93620393	.	G	A	901.5	.	AC=17;AN=22
chr1	93646433	.	T	C	443.52	.	AC=5;AN=8
chr1	93672688	.	C	T	830.02	.	AC=5;AN=8
chr1	93720070	.	C	G	782.02	.	AC=5;AN=8
chr1	93744055	.	G	A	601.27	.	AC=2;AN=4
chr1	94037329	.	C	T	761.44	.	AC=5;AN=6
chr1	94341267	.	A	G	739.55	.	AC=16;AN=18
chr1	94342564	.	C	A	988.15	.	AC=13;AN=16
chr1	94343023	.	A	G	881.77	.	AC=13;AN=16
chr1	94343233	.	T	C	952.13	.	AC=21;AN=22
chr1	94344716	.	C	T	629.64	.	AC=13;AN=16
chr1	94387597	.	C	T	784.44	.	AC=4;AN=6
chr1	94467238	.	G	A	339.77	.	AC=2;AN=4
chr1	94467407	.	C	T	548.77	.	AC=2;AN=4
chr1	94471075	.	A	G	893.77	.	AC=21;AN=24
chr1	94473845	.	T	C	478.77	.	AC=4;AN=6
chr1	94474328	.	T	C	500.77	.	AC=4;AN=6
chr1	94496053	.	G	A	432.27	.	AC=2;AN=4
chr1	94496602	.	G	A	208.77	.	AC=1;AN=2
chr1	94502888	.	A	G	134.77	.	AC=1;AN=2
chr1	94544233	.	G	A	317.02	.	AC=4;AN=8
chr1	94578548	.	T	C	804.19	.	AC=24;AN=24
chr1	94639337	.	A	G	1241.69	.	AC=24;AN=24
chr1	94639447	.	C	T	1340.52	.	AC=24;AN=24
chr1	94930345	.	G	A	448.97	.	AC=5;AN=10
chr1	94998750	.	G	A	410.77	.	AC=1;AN=2
chr1	95001600	.	A	C	955.77	.	AC=24;AN=24
chr1	95294089	.	T	C	390.27	.	AC=2;AN=4
chr1	95330372	.	G	A	1149.85	.	AC=24;AN=24
chr1	95709821	.	T	C	1034.35	.	AC=24;AN=24
chr1	95709939	.	T	G	1137.77	.	AC=23;AN=24
chr1	97189091	.	G	A	719.66	.	AC=11;AN=18
chr1	97272456	.	A	G	458.97	.	AC=5;AN=10
chr1	97915624	.	A	G	488.27	.	AC=2;AN=4
chr1	97981395	.	T	C	413.02	.	AC=4;AN=8
chr1	98348885	.	G	A	1414.19	.	AC=23;AN=24
chr1	99156634	.	T	A	622.91	.	AC=7;AN=14
chr1	99164434	.	G	A	241.77	.	AC=2;AN=4
chr1	99225627	.	G	A	800.69	.	AC=17;AN=24
chr1	99358542	.	C	T	421.77	.	AC=1;AN=2
chr1	99418647	.	G	C	332.94	.	AC=6;AN=12
chr1	99753631	.	G	A	430.27	.	AC=4;AN=8
chr1	100174670	.	C	T	215.77	.	AC=1;AN=2
chr1	100203648	.	C	T	353.44	.	AC=6;AN=12
chr1	100203693	.	G	A	350.77	.	AC=6;AN=12
chr1	100327026	.	C	T	519.17	.	AC=5;AN=10
chr1	100336361	.	C	T	1164.32	.	AC=19;AN=22
chr1	100340787	.	G	A	622.37	.	AC=5;AN=10
chr1	100361925	.	G	A	496.77	.	AC=4;AN=8
chr1	100547994	.	T	C	883.68	.	AC=19;AN=22
chr1	100575933	.	G	A	986.68	.	AC=19;AN=22
chr1	100598866	.	G	A	820.44	.	AC=24;AN=24
chr1	100598867	.	C	T	804.52	.	AC=24;AN=24
chr1	100672060	.	T	C	1012.85	.	AC=24;AN=24
chr1	100949860	.	G	A	514.77	.	AC=1;AN=2
chr1	101005855	.	T	C	942.44	.	AC=21;AN=24
chr1	101006577	.	A	G	943.59	.	AC=15;AN=22
chr1	101007036	.	T	C	384.77	.	AC=3;AN=6
chr1	101007055	.	C	T	1216.19	.	AC=21;AN=24
chr1	101203827	.	G	A	867.6	.	AC=18;AN=24
chr1	101339777	.	A	G	385.27	.	AC=2;AN=4
chr1	103352451	.	A	G	753.21	.	AC=14;AN=18
chr1	103354138	.	A	G	1023.33	.	AC=15;AN=18
chr1	103354428	.	A	G	1122.66	.	AC=15;AN=18
chr1	103379918	.	G	A	1066.57	.	AC=15;AN=20
chr1	103496792	.	A	G	416.77	.	AC=1;AN=2
chr1	107599918	.	C	T	387.44	.	AC=6;AN=12
chr1	107600869	.	G	A	398.52	.	AC=4;AN=8
chr1	108023589	.	A	C	595.77	.	AC=1;AN=2
chr1	108113856	.	G	A	620.17	.	AC=12;AN=20
chr1	108113865	.	G	A	623.87	.	AC=12;AN=20
chr1	108115145	.	T	C	1205.69	.	AC=24;AN=24
chr1	108185301	.	C	G	351.27	.	AC=4;AN=8
chr1	108185309	.	G	A	406.77	.	AC=2;AN=4
chr1	108307727	.	T	A	739.27	.	AC=5;AN=8
chr1	108313258	.	C	T	790.77	.	AC=14;AN=20
chr1	108319891	.	A	G	467.77	.	AC=1;AN=2
chr1	108728484	.	T	C	525.77	.	AC=3;AN=6
chr1	109173710	.	G	A	574.77	.	AC=2;AN=4
chr1	109261509	.	A	G	202.77	.	AC=1;AN=2
chr1	109268441	.	G	A	427.77	.	AC=3;AN=6
chr1	109268573	.	T	C	618.02	.	AC=5;AN=8
chr1	109273456	.	A	G	597.77	.	AC=5;AN=8
chr1	109289353	.	C	G	515.52	.	AC=5;AN=8
chr1	109325118	.	G	A	415.77	.	AC=1;AN=2
chr1	109338861	.	G	C	635.52	.	AC=5;AN=8
chr1	109351501	.	A	G	1134.95	.	AC=19;AN=22
chr1	109363232	.	T	C	863.87	.	AC=17;AN=20
chr1	109366286	.	C	T	827.77	.	AC=3;AN=4
chr1	109369915	.	G	T	543.6	.	AC=9;AN=12
chr1	109377070	.	C	A	553.57	.	AC=6;AN=10
chr1	109394978	.	G	A	490.77	.	AC=2;AN=4
chr1	109395105	.	C	T	968.69	.	AC=22;AN=24
chr1	109472773	.	G	A	732.37	.	AC=14;AN=20
chr1	109486196	.	A	G	540.17	.	AC=15;AN=20
chr1	109735298	.	T	C	666.77	.	AC=24;AN=24
chr1	109735416	.	A	C	863.35	.	AC=24;AN=24
chr1	109737063	.	C	T	641.1	.	AC=24;AN=24
chr1	109737132	.	T	C	620.02	.	AC=24;AN=24
chr1	109737172	.	C	T	679.35	.	AC=24;AN=24
chr1	109742485	.	G	A	849.27	.	AC=23;AN=24
chr1	109745618	.	T	C	743.77	.	AC=23;AN=24
chr1	109771063	.	T	C	1013.13	.	AC=20;AN=22
chr1	109794252	.	T	C	628.69	.	AC=24;AN=24
chr1	109795608	.	T	C	737.85	.	AC=24;AN=24
chr1	109806834	.	C	T	562.63	.	AC=10;AN=14
chr1	109807099	.	G	A	524.34	.	AC=10;AN=14
chr1	109810544	.	C	A	354.14	.	AC=9;AN=16
chr1	109818263	.	G	A	995.1	.	AC=24;AN=24
chr1	109824250	.	G	A	489.77	.	AC=1;AN=2
chr1	109836835	.	A	G	472.07	.	AC=11;AN=20
chr1	109836842	.	C	G	605.68	.	AC=13;AN=22
chr1	109838918	.	C	T	707.85	.	AC=24;AN=24
chr1	109839433	.	A	G	579.19	.	AC=24;AN=24
chr1	109856306	.	G	A	436.27	.	AC=10;AN=16
chr1	109897103	.	A	G	1060.69	.	AC=24;AN=24
chr1	110086451	.	G	A	254.91	.	AC=8;AN=14
chr1	110136458	.	A	G	859.95	.	AC=17;AN=22
chr1	110148974	.	C	T	709.32	.	AC=17;AN=22
chr1	110151395	.	G	T	451.77	.	AC=5;AN=10
chr1	110162918	.	T	C	233.57	.	AC=6;AN=10
chr1	110163879	.	G	A	413.57	.	AC=6;AN=10
chr1	110170896	.	T	C	701.02	.	AC=24;AN=24
chr1	110279701	.	C	T	686.5	.	AC=17;AN=22
chr1	110295772	.	T	C	647.69	.	AC=21;AN=24
chr1	110299691	.	G	A	187.1	.	AC=3;AN=6
chr1	110300441	.	G	A	501.6	.	AC=18;AN=24
chr1	110301260	.	C	T	249.44	.	AC=3;AN=6
chr1	110466338	.	C	A	399.97	.	AC=11;AN=20
chr1	110466466	.	T	C	320.95	.	AC=14;AN=22
chr1	110466555	.	G	A	411.1	.	AC=4;AN=6
chr1	110466810	.	C	A	347.57	.	AC=12;AN=20
chr1	110709720	.	G	A	179.77	.	AC=4;AN=8
chr1	110738296	.	G	A	591.94	.	AC=10;AN=12
chr1	110740931	.	G	A	181.27	.	AC=2;AN=4
chr1	110883569	.	A	T	332.1	.	AC=3;AN=6
chr1	110883917	.	A	G	258.6	.	AC=6;AN=12
chr1	110924353	.	G	A	327.1	.	AC=3;AN=6
chr1	110949720	.	C	T	672.86	.	AC=17;AN=22
chr1	110950439	.	C	T	520.27	.	AC=11;AN=16
chr1	110998854	.	G	A	554.99	.	AC=13;AN=18
chr1	111060669	.	T	C	590.1	.	AC=22;AN=24
chr1	111060752	.	C	T	275.77	.	AC=1;AN=2
chr1	111061011	.	C	A	245.1	.	AC=3;AN=6
chr1	111061062	.	T	C	749.44	.	AC=22;AN=24
chr1	111061653	.	A	G	396.21	.	AC=9;AN=18
chr1	111144661	.	A	G	393.02	.	AC=10;AN=16
chr1	111441829	.	C	T	458.34	.	AC=8;AN=14
chr1	111726869	.	G	A	503.44	.	AC=3;AN=6
chr1	111857154	.	T	C	498.67	.	AC=11;AN=20
chr1	111857208	.	G	A	453.52	.	AC=4;AN=8
chr1	111858444	.	C	T	852.69	.	AC=18;AN=24
chr1	111861841	.	A	G	547.04	.	AC=14;AN=22
chr1	111861974	.	T	C	557.48	.	AC=9;AN=14
chr1	111862074	.	C	T	264.02	.	AC=4;AN=8
chr1	111862952	.	T	G	417.04	.	AC=14;AN=22
chr1	111893958	.	A	G	659.14	.	AC=11;AN=16
chr1	111957097	.	C	G	804.04	.	AC=18;AN=22
chr1	111957245	.	G	A	325.27	.	AC=6;AN=12
chr1	111957311	.	G	C	664.55	.	AC=14;AN=18
chr1	111957688	.	T	C	444.27	.	AC=5;AN=8
chr1	111957693	.	A	G	620.68	.	AC=19;AN=22
chr1	111962256	.	G	T	717.77	.	AC=2;AN=2
chr1	111964262	.	G	A	695.77	.	AC=2;AN=2
chr1	111966291	.	C	T	213.77	.	AC=2;AN=4
chr1	111991845	.	C	A	551.86	.	AC=17;AN=22
chr1	111992095	.	C	T	670.86	.	AC=17;AN=22
chr1	112018657	.	G	A	521.1	.	AC=3;AN=6
chr1	112042632	.	A	G	797.77	.	AC=19;AN=22
chr1	112043139	.	G	A	397.77	.	AC=1;AN=2
chr1	112251902	.	C	T	583.77	.	AC=9;AN=16
chr1	112269872	.	G	A	522.22	.	AC=17;AN=22
chr1	112298378	.	T	C	304.77	.	AC=6;AN=12
chr1	112298582	.	A	G	286.77	.	AC=1;AN=2
chr1	112308953	.	T	C	730.33	.	AC=11;AN=18
chr1	112308972	.	G	A	678.55	.	AC=11;AN=18
chr1	112524974	.	C	T	230.27	.	AC=2;AN=4
chr1	112991698	.	T	C	648.59	.	AC=18;AN=22
chr1	112999227	.	G	A	747.85	.	AC=24;AN=24
chr1	113000565	.	A	G	618.77	.	AC=6;AN=10
chr1	113063125	.	A	G	520.77	.	AC=16;AN=20
chr1	113083439	.	C	T	969.67	.	AC=16;AN=20
chr1	113098534	.	C	T	499.77	.	AC=2;AN=4
chr1	113197203	.	A	G	439.77	.	AC=3;AN=6
chr1	113232232	.	C	T	451.27	.	AC=3;AN=4
chr1	113236681	.	C	T	470.22	.	AC=14;AN=18
chr1	113237171	.	A	G	515.66	.	AC=14;AN=18
chr1	113239382	.	G	A	323.52	.	AC=11;AN=16
chr1	113243048	.	C	T	571.21	.	AC=14;AN=18
chr1	113247713	.	G	A	281.77	.	AC=2;AN=4
chr1	113255389	.	C	T	874.02	.	AC=24;AN=24
chr1	113657092	.	A	C	893.02	.	AC=24;AN=24
chr1	114196495	.	A	G	300.44	.	AC=3;AN=6
chr1	114354654	.	T	C	244.27	.	AC=7;AN=12
chr1	114354942	.	T	G	415.27	.	AC=7;AN=12
chr1	114377568	.	A	G	1093.19	.	AC=24;AN=24
chr1	114424601	.	C	T	965.6	.	AC=24;AN=24
chr1	114438951	.	A	G	423.02	.	AC=4;AN=8
chr1	114443899	.	G	A	541.37	.	AC=6;AN=10
chr1	114447271	.	T	C	284.77	.	AC=1;AN=2
chr1	114448389	.	C	T	544.77	.	AC=9;AN=10
chr1	114449662	.	T	C	734.57	.	AC=9;AN=10
chr1	114505000	.	G	A	833.77	.	AC=11;AN=16
chr1	114515717	.	G	A	289.63	.	AC=8;AN=14
chr1	114633172	.	T	C	502.27	.	AC=2;AN=4
chr1	114680310	.	G	A	508.77	.	AC=1;AN=2
chr1	114680540	.	C	T	467.77	.	AC=5;AN=8
chr1	114948281	.	A	G	868.52	.	AC=19;AN=24
chr1	114948309	.	A	G	327.27	.	AC=2;AN=4
chr1	114973429	.	T	C	505.27	.	AC=2;AN=4
chr1	115119392	.	T	C	859.77	.	AC=6;AN=8
chr1	115168097	.	T	C	456.1	.	AC=3;AN=6
chr1	115280605	.	A	C	389.77	.	AC=2;AN=4
chr1	115537933	.	A	G	589.55	.	AC=10;AN=18
chr1	115576023	.	A	G	1336.27	.	AC=24;AN=24
chr1	115590998	.	T	C	626.33	.	AC=10;AN=18
chr1	115591058	.	T	C	817.5	.	AC=14;AN=22
chr1	115604798	.	C	T	320.77	.	AC=9;AN=16
chr1	115829313	.	G	A	391.02	.	AC=4;AN=8
chr1	116234313	.	A	G	695.44	.	AC=19;AN=24
chr1	116234505	.	A	G	889.69	.	AC=19;AN=24
chr1	116236351	.	T	G	511.27	.	AC=8;AN=16
chr1	116239633	.	T	G	419.57	.	AC=10;AN=20
chr1	116239751	.	A	G	413.39	.	AC=8;AN=16
chr1	116243877	.	G	A	436.52	.	AC=8;AN=16
chr1	116310937	.	C	T	370.77	.	AC=5;AN=10
chr1	116310967	.	T	C	571.57	.	AC=15;AN=20
chr1	116382511	.	A	T	1041.1	.	AC=24;AN=24
chr1	116383300	.	T	C	860.35	.	AC=24;AN=24
chr1	116384534	.	C	T	737.77	.	AC=1;AN=2
chr1	116384580	.	C	T	778.77	.	AC=9;AN=14
chr1	116384773	.	A	G	550.44	.	AC=9;AN=12
chr1	116385122	.	T	C	483.48	.	AC=9;AN=14
chr1	116386105	.	G	A	706.1	.	AC=8;AN=12
chr1	116534852	.	C	T	620.64	.	AC=10;AN=16
chr1	116569530	.	G	C	884.19	.	AC=22;AN=24
chr1	116605423	.	C	T	605.77	.	AC=2;AN=4
chr1	116609185	.	G	A	514.02	.	AC=5;AN=8
chr1	116610388	.	A	G	1123.1	.	AC=24;AN=24
chr1	116670774	.	A	G	439.2	.	AC=9;AN=14
chr1	116931628	.	C	A	464.77	.	AC=2;AN=4
chr1	116948712	.	G	A	461.27	.	AC=7;AN=12
chr1	117078729	.	A	G	429.77	.	AC=1;AN=2
chr1	117122130	.	T	C	608.77	.	AC=16;AN=22
chr1	117150918	.	G	T	284.77	.	AC=1;AN=2
chr1	117487710	.	A	G	621.19	.	AC=20;AN=24
chr1	117503940	.	G	A	490.1	.	AC=7;AN=12
chr1	117529458	.	G	A	576.67	.	AC=15;AN=20
chr1	117530273	.	A	G	356.37	.	AC=15;AN=20
chr1	117532291	.	A	G	527.77	.	AC=6;AN=10
chr1	117532790	.	C	T	630.77	.	AC=8;AN=12
chr1	117554421	.	A	G	372.77	.	AC=2;AN=4
chr1	117559726	.	A	G	681.85	.	AC=20;AN=24
chr1	117560818	.	A	G	675.97	.	AC=13;AN=20
chr1	117560929	.	C	A	562.77	.	AC=6;AN=10
chr1	117602960	.	C	A	632.68	.	AC=19;AN=22
chr1	117616279	.	T	C	611.27	.	AC=2;AN=4
chr1	117617705	.	A	G	556.1	.	AC=14;AN=18
chr1	117618067	.	C	T	637.77	.	AC=14;AN=18
chr1	117654858	.	G	A	386.77	.	AC=2;AN=4
chr1	117656088	.	A	G	389.77	.	AC=3;AN=6
chr1	117659352	.	C	T	277.27	.	AC=2;AN=4
chr1	117715026	.	C	T	909.02	.	AC=23;AN=24
chr1	117785979	.	T	C	985.1	.	AC=24;AN=24
chr1	117786057	.	G	T	435.77	.	AC=4;AN=8
chr1	118065841	.	A	G	980.44	.	AC=14;AN=18
chr1	118165577	.	C	G	148.77	.	AC=1;AN=2
chr1	118166096	.	C	T	444.52	.	AC=5;AN=8
chr1	118166750	.	A	G	267.97	.	AC=6;AN=10
chr1	118166853	.	C	A	269.27	.	AC=2;AN=4
chr1	118166877	.	C	T	541.77	.	AC=13;AN=18
chr1	118167199	.	A	G	742.77	.	AC=13;AN=18
chr1	118167653	.	C	T	547.1	.	AC=4;AN=6
chr1	118168234	.	C	T	945.02	.	AC=7;AN=8
chr1	118168826	.	C	T	848.77	.	AC=4;AN=6
chr1	118169463	.	G	A	772.14	.	AC=11;AN=16
chr1	118491102	.	G	A	207.77	.	AC=1;AN=2
chr1	118495153	.	T	G	310.77	.	AC=1;AN=2
chr1	118509278	.	G	A	401.77	.	AC=1;AN=2
chr1	118509284	.	G	T	349.77	.	AC=1;AN=2
chr1	118516082	.	A	T	405.77	.	AC=1;AN=2
chr1	118530796	.	C	T	728.1	.	AC=4;AN=6
chr1	118537074	.	A	G	616.77	.	AC=5;AN=8
chr1	118565953	.	G	A	466.1	.	AC=3;AN=6
chr1	118583408	.	G	A	458.1	.	AC=3;AN=6
chr1	118624123	.	C	T	743.52	.	AC=5;AN=8
chr1	118629599	.	G	A	435.1	.	AC=3;AN=6
chr1	118644524	.	T	A	663.52	.	AC=5;AN=8
chr1	118657952	.	C	T	476.44	.	AC=3;AN=6
chr1	118693217	.	T	C	822.77	.	AC=11;AN=16
chr1	119427454	.	G	A	357.44	.	AC=3;AN=6
chr1	119469188	.	G	T	566.77	.	AC=2;AN=4
chr1	119575818	.	C	G	471.02	.	AC=4;AN=8
chr1	119923724	.	T	C	438.77	.	AC=8;AN=14
chr1	120057158	.	C	T	506.59	.	AC=12;AN=22
chr1	120164738	.	C	T	785.22	.	AC=19;AN=22
chr1	120166681	.	G	A	901.59	.	AC=19;AN=22
chr1	120267544	.	C	T	377.2	.	AC=8;AN=14
chr1	120285546	.	G	A	432.59	.	AC=14;AN=22
chr1	120336785	.	C	T	494.77	.	AC=4;AN=6
chr1	120378678	.	C	T	775.66	.	AC=14;AN=18
chr1	120437718	.	G	A	394.77	.	AC=1;AN=2
chr1	120437884	.	A	G	313.77	.	AC=1;AN=2
chr1	120455441	.	A	G	386.77	.	AC=1;AN=2
chr1	120468425	.	G	A	631.44	.	AC=5;AN=6
chr1	120471712	.	C	T	434.77	.	AC=3;AN=6
chr1	144617179	.	T	C	195.27	.	AC=2;AN=4
chr1	145277311	.	T	C	68.77	.	AC=2;AN=4
chr1	145399229	.	C	T	658.77	.	AC=7;AN=10
chr1	145532549	.	T	C	734.27	.	AC=24;AN=24
chr1	145536082	.	G	A	382.52	.	AC=5;AN=8
chr1	145542281	.	G	A	345.02	.	AC=5;AN=8
chr1	145561594	.	C	T	771.41	.	AC=19;AN=22
chr1	145562087	.	G	A	411.77	.	AC=5;AN=8
chr1	145562881	.	T	C	596.13	.	AC=19;AN=22
chr1	145586403	.	G	T	1005.52	.	AC=24;AN=24
chr1	146626922	.	T	C	1037.57	.	AC=18;AN=20
chr1	146672906	.	C	T	1029.6	.	AC=24;AN=24
chr1	146736092	.	C	T	131.77	.	AC=1;AN=2
chr1	146740502	.	C	G	645.77	.	AC=1;AN=2
chr1	146751782	.	A	C	894.19	.	AC=24;AN=24
chr1	146767149	.	G	T	1162.44	.	AC=24;AN=24
chr1	147091972	.	C	T	325.77	.	AC=5;AN=10
chr1	147119273	.	G	A	382.66	.	AC=10;AN=18
chr1	147124310	.	T	G	627.52	.	AC=20;AN=24
chr1	147229299	.	G	A	1020.35	.	AC=24;AN=24
chr1	147230978	.	G	A	632.77	.	AC=1;AN=2
chr1	147716794	.	C	T	266.1	.	AC=3;AN=6
chr1	149680250	.	G	A	195.94	.	AC=6;AN=12
chr1	149906413	.	T	C	398.77	.	AC=6;AN=10
chr1	149908108	.	A	G	479.39	.	AC=12;AN=16
chr1	149914683	.	G	A	1066.1	.	AC=24;AN=24
chr1	149915754	.	G	A	252.44	.	AC=3;AN=6
chr1	150123132	.	C	G	315.77	.	AC=2;AN=4
chr1	150199123	.	G	T	489.07	.	AC=12;AN=20
chr1	150239478	.	T	G	158.52	.	AC=4;AN=8
chr1	150418796	.	C	T	496.27	.	AC=4;AN=8
chr1	150460348	.	C	T	245.52	.	AC=4;AN=8
chr1	150483355	.	C	T	543.91	.	AC=9;AN=14
chr1	150484987	.	G	A	473.77	.	AC=8;AN=12
chr1	150526044	.	G	C	451.52	.	AC=14;AN=16
chr1	150531008	.	T	C	421.44	.	AC=21;AN=24
chr1	150547747	.	G	A	497.77	.	AC=10;AN=16
chr1	150679033	.	G	A	750.57	.	AC=7;AN=10
chr1	150727539	.	G	A	673.57	.	AC=7;AN=10
chr1	150771703	.	T	C	831.69	.	AC=24;AN=24
chr1	150779755	.	C	T	845.35	.	AC=24;AN=24
chr1	150808889	.	C	G	683.37	.	AC=7;AN=10
chr1	150960350	.	A	C	456.37	.	AC=13;AN=20
chr1	150969567	.	A	G	665.69	.	AC=24;AN=24
chr1	150969992	.	T	C	742.44	.	AC=24;AN=24
chr1	150975108	.	T	C	558.52	.	AC=19;AN=24
chr1	150999737	.	A	G	370.08	.	AC=13;AN=20
chr1	151006537	.	G	A	223.1	.	AC=9;AN=18
chr1	151006539	.	C	A	496.02	.	AC=21;AN=24
chr1	151019180	.	A	G	629.1	.	AC=21;AN=24
chr1	151040435	.	G	A	840.59	.	AC=19;AN=22
chr1	151079661	.	C	T	282.77	.	AC=1;AN=2
chr1	151108137	.	T	G	620.95	.	AC=20;AN=22
chr1	151215011	.	A	G	440.77	.	AC=2;AN=4
chr1	151239051	.	T	C	393.86	.	AC=14;AN=22
chr1	151254041	.	T	C	388.85	.	AC=18;AN=24
chr1	151259043	.	C	T	502.44	.	AC=4;AN=6
chr1	151259543	.	G	A	460.1	.	AC=4;AN=6
chr1	151288172	.	G	A	326.86	.	AC=14;AN=22
chr1	151288391	.	A	G	679.1	.	AC=24;AN=24
chr1	151315531	.	G	T	518.77	.	AC=1;AN=2
chr1	151316161	.	G	A	724.19	.	AC=24;AN=24
chr1	151372138	.	G	A	301.27	.	AC=6;AN=12
chr1	151374025	.	T	C	383.64	.	AC=10;AN=16
chr1	151376067	.	A	G	462.48	.	AC=8;AN=14
chr1	151376075	.	T	C	391.34	.	AC=8;AN=14
chr1	151377407	.	A	C	432.2	.	AC=8;AN=14
chr1	151497202	.	G	A	425.77	.	AC=7;AN=12
chr1	151501841	.	C	G	463.44	.	AC=7;AN=12
chr1	151512895	.	A	G	337.77	.	AC=1;AN=2
chr1	151671355	.	T	C	418.27	.	AC=4;AN=8
chr1	151675414	.	A	G	728.02	.	AC=24;AN=24
chr1	151733327	.	T	C	77.27	.	AC=2;AN=4
chr1	151733335	.	T	G	261.33	.	AC=12;AN=18
chr1	151735576	.	T	C	336.77	.	AC=2;AN=4
chr1	151746235	.	C	T	443.1	.	AC=6;AN=12
chr1	151747970	.	A	G	505.64	.	AC=11;AN=16
chr1	151801951	.	G	A	387.02	.	AC=5;AN=8
chr1	151820324	.	T	C	421.39	.	AC=11;AN=16
chr1	152079989	.	T	G	587.35	.	AC=18;AN=24
chr1	152081108	.	G	A	340.02	.	AC=4;AN=8
chr1	152085505	.	A	C	971.52	.	AC=24;AN=24
chr1	152192395	.	G	A	220.77	.	AC=2;AN=4
chr1	152192978	.	T	C	791.19	.	AC=24;AN=24
chr1	152193121	.	G	T	544.6	.	AC=8;AN=12
chr1	152193547	.	G	A	1187.52	.	AC=24;AN=24
chr1	152193605	.	C	T	454.1	.	AC=3;AN=6
chr1	152193851	.	C	T	706.1	.	AC=8;AN=12
chr1	152280688	.	A	G	100.77	.	AC=1;AN=2
chr1	152281745	.	G	T	268.77	.	AC=3;AN=6
chr1	152282267	.	G	A	456.55	.	AC=13;AN=18
chr1	152286032	.	C	T	546.99	.	AC=13;AN=18
chr1	152286126	.	A	G	272.77	.	AC=1;AN=2
chr1	152323132	.	G	T	693.91	.	AC=9;AN=14
chr1	152326843	.	C	T	471.1	.	AC=4;AN=6
chr1	152329369	.	C	G	747.17	.	AC=7;AN=10
chr1	152329435	.	C	T	643.34	.	AC=9;AN=14
chr1	152331240	.	G	A	642.2	.	AC=9;AN=14
chr1	152382120	.	C	T	509.48	.	AC=9;AN=14
chr1	152484129	.	G	A	552.85	.	AC=19;AN=24
chr1	152488063	.	C	T	551.77	.	AC=19;AN=24
chr1	152488146	.	G	A	325.77	.	AC=3;AN=6
chr1	152488428	.	T	C	642.94	.	AC=19;AN=24
chr1	152659805	.	G	A	982.77	.	AC=1;AN=2
chr1	152659848	.	A	G	882.77	.	AC=1;AN=2
chr1	152692074	.	G	C	404.27	.	AC=2;AN=4
chr1	152692472	.	A	C	373.27	.	AC=2;AN=4
chr1	152692512	.	G	A	343.77	.	AC=1;AN=2
chr1	152692588	.	A	G	383.77	.	AC=2;AN=4
chr1	152692781	.	G	T	287.77	.	AC=2;AN=4
chr1	152692803	.	A	C	357.77	.	AC=1;AN=2
chr1	152732174	.	T	C	410.33	.	AC=11;AN=18
chr1	152732214	.	A	C	287.77	.	AC=1;AN=2
chr1	152732567	.	G	A	438.21	.	AC=11;AN=18
chr1	152733301	.	T	A	465.97	.	AC=12;AN=20
chr1	152733376	.	C	G	319.27	.	AC=2;AN=4
chr1	152734187	.	G	A	432.77	.	AC=1;AN=2
chr1	152734390	.	C	T	572.99	.	AC=11;AN=18
chr1	152777964	.	G	A	524.77	.	AC=1;AN=2
chr1	152883680	.	A	G	677.59	.	AC=17;AN=22
chr1	152884084	.	G	A	231.1	.	AC=3;AN=6
chr1	152884111	.	G	A	626.86	.	AC=17;AN=22
chr1	152884247	.	A	G	603.13	.	AC=17;AN=22
chr1	152944594	.	C	T	457.27	.	AC=13;AN=20
chr1	152957887	.	G	A	341.97	.	AC=13;AN=20
chr1	152958267	.	T	C	478.37	.	AC=13;AN=20
chr1	152975941	.	C	G	383.37	.	AC=13;AN=20
chr1	152976108	.	C	T	454.77	.	AC=12;AN=18
chr1	152976306	.	T	G	456.07	.	AC=13;AN=20
chr1	153004848	.	T	C	466.17	.	AC=13;AN=20
chr1	153005156	.	C	T	430.37	.	AC=13;AN=20
chr1	153271685	.	C	T	337.77	.	AC=1;AN=2
chr1	153276449	.	T	C	340.52	.	AC=4;AN=8
chr1	153277423	.	C	T	653.32	.	AC=14;AN=22
chr1	153314153	.	C	A	799.27	.	AC=23;AN=24
chr1	153315579	.	A	G	781.44	.	AC=23;AN=24
chr1	153362507	.	A	G	162.77	.	AC=1;AN=2
chr1	153509890	.	T	C	167.77	.	AC=2;AN=4
chr1	153509892	.	A	G	240.1	.	AC=3;AN=6
chr1	153588340	.	C	T	585.57	.	AC=7;AN=10
chr1	153604029	.	C	T	709.85	.	AC=21;AN=24
chr1	153653757	.	G	C	294.77	.	AC=1;AN=2
chr1	153743234	.	T	C	505.5	.	AC=15;AN=22
chr1	153780298	.	C	T	284.77	.	AC=1;AN=2
chr1	153903049	.	T	C	193.27	.	AC=2;AN=4
chr1	153913699	.	T	G	383.66	.	AC=11;AN=18
chr1	153941514	.	C	T	432.33	.	AC=11;AN=18
chr1	153994647	.	C	T	673.77	.	AC=11;AN=16
chr1	154108387	.	G	A	1031.35	.	AC=24;AN=24
chr1	154199748	.	C	G	348.27	.	AC=2;AN=4
chr1	154245917	.	T	C	208.27	.	AC=2;AN=4
chr1	154295592	.	C	T	480.6	.	AC=8;AN=12
chr1	154296076	.	T	C	237.27	.	AC=4;AN=8
chr1	154303976	.	T	C	400.44	.	AC=8;AN=12
chr1	154313689	.	G	A	272.1	.	AC=3;AN=6
chr1	154316434	.	C	T	399.52	.	AC=4;AN=8
chr1	154317153	.	C	T	653.77	.	AC=12;AN=16
chr1	154320942	.	A	G	230.27	.	AC=4;AN=8
chr1	154323772	.	A	G	515.52	.	AC=5;AN=8
chr1	154401679	.	G	A	250.27	.	AC=2;AN=4
chr1	154426970	.	A	C	495.64	.	AC=11;AN=16
chr1	154437896	.	T	C	733.69	.	AC=23;AN=24
chr1	154438880	.	T	C	790.02	.	AC=22;AN=24
chr1	154516477	.	G	A	424.77	.	AC=1;AN=2
chr1	154516571	.	T	C	615.44	.	AC=24;AN=24
chr1	154516578	.	G	A	230.27	.	AC=2;AN=4
chr1	154556663	.	G	A	483.17	.	AC=13;AN=20
chr1	154561925	.	C	T	366.37	.	AC=6;AN=10
chr1	154573967	.	T	C	738.59	.	AC=18;AN=22
chr1	154600372	.	A	G	671.85	.	AC=24;AN=24
chr1	154744807	.	C	G	412.88	.	AC=12;AN=18
chr1	154744852	.	A	G	631.27	.	AC=24;AN=24
chr1	154917314	.	G	A	857.69	.	AC=23;AN=24
chr1	154936312	.	C	T	353.77	.	AC=1;AN=2
chr1	154987526	.	C	T	603.35	.	AC=22;AN=24
chr1	155006091	.	A	G	601.1	.	AC=22;AN=24
chr1	155006999	.	C	T	593.77	.	AC=22;AN=24
chr1	155019710	.	A	C	630.6	.	AC=24;AN=24
chr1	155026942	.	A	C	510.44	.	AC=24;AN=24
chr1	155028450	.	C	A	364.77	.	AC=1;AN=2
chr1	155059851	.	A	G	796.1	.	AC=23;AN=24
chr1	155106697	.	G	A	825.69	.	AC=23;AN=24
chr1	155149718	.	G	A	813.6	.	AC=22;AN=24
chr1	155162067	.	C	T	567.6	.	AC=22;AN=24
chr1	155217643	.	C	T	277.77	.	AC=1;AN=2
chr1	155230131	.	C	T	665.5	.	AC=19;AN=22
chr1	155258752	.	G	A	660.22	.	AC=19;AN=22
chr1	155258756	.	C	T	679.77	.	AC=19;AN=22
chr1	155260383	.	G	T	629.95	.	AC=19;AN=22
chr1	155408635	.	T	C	876.85	.	AC=24;AN=24
chr1	155658085	.	T	C	519.37	.	AC=18;AN=20
chr1	155701143	.	G	A	282.27	.	AC=2;AN=4
chr1	155735012	.	T	C	691.44	.	AC=20;AN=24
chr1	155837865	.	G	C	786.44	.	AC=24;AN=24
chr1	155838267	.	T	C	708.44	.	AC=24;AN=24
chr1	155911517	.	C	A	380.27	.	AC=2;AN=4
chr1	155912486	.	T	C	420.11	.	AC=24;AN=24
chr1	156011444	.	T	C	269.77	.	AC=1;AN=2
chr1	156106185	.	T	C	229.77	.	AC=1;AN=2
chr1	156107534	.	C	T	150.17	.	AC=5;AN=10
chr1	156144971	.	G	A	294.27	.	AC=2;AN=4
chr1	156146218	.	C	T	465.52	.	AC=5;AN=8
chr1	156202173	.	A	G	349.33	.	AC=10;AN=18
chr1	156206121	.	G	A	403.77	.	AC=9;AN=16
chr1	156213921	.	C	T	281.91	.	AC=8;AN=14
chr1	156220056	.	T	C	460.44	.	AC=11;AN=18
chr1	156233189	.	C	T	423.1	.	AC=3;AN=6
chr1	156255142	.	C	T	101.77	.	AC=1;AN=2
chr1	156255456	.	G	A	249.44	.	AC=3;AN=6
chr1	156263940	.	T	C	384.77	.	AC=3;AN=6
chr1	156264000	.	G	A	294.44	.	AC=3;AN=6
chr1	156280969	.	G	A	372.77	.	AC=3;AN=6
chr1	156280971	.	G	A	403.1	.	AC=3;AN=6
chr1	156306918	.	G	A	243.77	.	AC=3;AN=6
chr1	156347131	.	G	A	309.27	.	AC=5;AN=8
chr1	156351699	.	G	A	658.66	.	AC=14;AN=18
chr1	156354367	.	A	G	570.95	.	AC=20;AN=22
chr1	156446903	.	T	C	423.68	.	AC=17;AN=22
chr1	156450719	.	G	A	282.77	.	AC=7;AN=12
chr1	156450740	.	G	A	364.04	.	AC=17;AN=22
chr1	156499969	.	T	C	431.21	.	AC=14;AN=18
chr1	156518379	.	G	A	485.47	.	AC=15;AN=20
chr1	156526387	.	C	G	377.06	.	AC=10;AN=14
chr1	156526444	.	T	C	701.77	.	AC=24;AN=24
chr1	156536221	.	G	C	785.94	.	AC=24;AN=24
chr1	156536251	.	T	C	781.85	.	AC=24;AN=24
chr1	156551848	.	A	G	226.52	.	AC=4;AN=8
chr1	156563813	.	G	A	832.02	.	AC=23;AN=24
chr1	156563852	.	C	T	807.02	.	AC=23;AN=24
chr1	156564922	.	C	T	405.44	.	AC=12;AN=18
chr1	156565170	.	T	G	168.77	.	AC=1;AN=2
chr1	156568252	.	A	G	132.27	.	AC=2;AN=4
chr1	156622252	.	G	A	590.52	.	AC=6;AN=8
chr1	156627996	.	T	C	453.27	.	AC=6;AN=8
chr1	156639753	.	G	A	568.27	.	AC=20;AN=24
chr1	156640156	.	G	A	560.94	.	AC=20;AN=24
chr1	156640308	.	C	T	549.52	.	AC=6;AN=8
chr1	156640503	.	C	T	551.52	.	AC=6;AN=8
chr1	156641537	.	C	T	274.27	.	AC=4;AN=8
chr1	156713512	.	C	T	808.77	.	AC=24;AN=24
chr1	156713558	.	G	A	265.27	.	AC=2;AN=4
chr1	156737969	.	C	T	269.77	.	AC=2;AN=4
chr1	156785617	.	G	A	493.1	.	AC=17;AN=24
chr1	156814027	.	G	A	286.44	.	AC=3;AN=6
chr1	156846233	.	G	A	498.57	.	AC=6;AN=10
chr1	156848995	.	C	T	276.44	.	AC=3;AN=6
chr1	156877457	.	T	C	717.19	.	AC=24;AN=24
chr1	156877797	.	C	A	386.97	.	AC=7;AN=10
chr1	156878531	.	T	C	346.97	.	AC=6;AN=10
chr1	156879580	.	C	T	392.57	.	AC=6;AN=10
chr1	156883215	.	C	A	343.57	.	AC=6;AN=10
chr1	156883493	.	G	A	374.52	.	AC=10;AN=16
chr1	156883546	.	A	G	448.07	.	AC=16;AN=20
chr1	156884584	.	C	T	403.94	.	AC=7;AN=12
chr1	156902222	.	G	A	345.77	.	AC=7;AN=12
chr1	156902259	.	G	A	683.17	.	AC=20;AN=20
chr1	156902281	.	T	G	304.77	.	AC=7;AN=12
chr1	156904644	.	A	G	478.1	.	AC=7;AN=12
chr1	156904818	.	G	A	379.27	.	AC=7;AN=12
chr1	156907081	.	T	C	691.97	.	AC=20;AN=20
chr1	156909695	.	G	A	498.94	.	AC=7;AN=12
chr1	156939067	.	G	A	439.77	.	AC=5;AN=8
chr1	157062696	.	G	T	433.17	.	AC=7;AN=10
chr1	157069261	.	A	C	271.27	.	AC=2;AN=4
chr1	157095470	.	A	G	493.52	.	AC=6;AN=8
chr1	157489535	.	G	A	364.77	.	AC=1;AN=2
chr1	157490886	.	C	T	261.77	.	AC=1;AN=2
chr1	157494106	.	C	T	188.77	.	AC=1;AN=2
chr1	157504422	.	C	T	404.77	.	AC=1;AN=2
chr1	157508882	.	C	T	737.35	.	AC=19;AN=24
chr1	157509025	.	C	T	765.52	.	AC=20;AN=24
chr1	157514091	.	C	T	178.77	.	AC=1;AN=2
chr1	157514097	.	A	G	1017.6	.	AC=23;AN=24
chr1	157517127	.	C	T	470.77	.	AC=1;AN=2
chr1	157557701	.	G	A	1108.97	.	AC=17;AN=20
chr1	157567751	.	A	G	654.27	.	AC=21;AN=24
chr1	157648543	.	T	C	324.27	.	AC=2;AN=4
chr1	157668390	.	T	C	563.1	.	AC=8;AN=12
chr1	157744261	.	G	C	489.77	.	AC=2;AN=4
chr1	157805650	.	A	T	445.2	.	AC=8;AN=14
chr1	158057633	.	C	G	289.06	.	AC=7;AN=14
chr1	158224904	.	C	T	439.1	.	AC=7;AN=12
chr1	158225019	.	C	G	491.27	.	AC=7;AN=12
chr1	158263011	.	T	C	395.77	.	AC=1;AN=2
chr1	158324425	.	A	G	522.04	.	AC=17;AN=22
chr1	158368315	.	G	A	349.44	.	AC=3;AN=6
chr1	158368846	.	T	C	750.52	.	AC=6;AN=8
chr1	158368974	.	A	G	361.77	.	AC=3;AN=6
chr1	158369064	.	A	G	295.1	.	AC=3;AN=6
chr1	158435927	.	C	A	140.77	.	AC=1;AN=2
chr1	158450238	.	G	A	498.02	.	AC=4;AN=8
chr1	158450314	.	A	G	726.89	.	AC=11;AN=16
chr1	158450382	.	C	T	637.14	.	AC=11;AN=16
chr1	158517142	.	C	T	384.91	.	AC=7;AN=14
chr1	158517353	.	G	A	388.06	.	AC=7;AN=14
chr1	158549264	.	G	A	672.77	.	AC=11;AN=16
chr1	158549420	.	C	T	731.89	.	AC=11;AN=16
chr1	158549492	.	C	T	720.77	.	AC=11;AN=16
chr1	158549511	.	A	G	631.02	.	AC=11;AN=16
chr1	158577109	.	A	C	427.77	.	AC=7;AN=14
chr1	158582646	.	T	C	760.39	.	AC=12;AN=16
chr1	158584091	.	A	G	739.39	.	AC=12;AN=16
chr1	158592935	.	G	A	491.52	.	AC=5;AN=8
chr1	158597507	.	G	C	669.02	.	AC=5;AN=8
chr1	158606449	.	G	T	440.77	.	AC=5;AN=8
chr1	158607935	.	T	G	386.77	.	AC=7;AN=14
chr1	158612236	.	A	G	726.14	.	AC=12;AN=16
chr1	158619728	.	A	C	1115.1	.	AC=24;AN=24
chr1	158626378	.	C	T	440.02	.	AC=4;AN=8
chr1	158631171	.	A	C	477.27	.	AC=4;AN=8
chr1	158647522	.	A	G	599.41	.	AC=15;AN=22
chr1	158669782	.	C	T	396.27	.	AC=2;AN=4
chr1	158687224	.	G	A	479.27	.	AC=7;AN=12
chr1	158687896	.	C	T	820.44	.	AC=8;AN=12
chr1	158724634	.	A	G	324.77	.	AC=1;AN=2
chr1	158735595	.	C	T	736.22	.	AC=16;AN=22
chr1	158735691	.	T	C	614.95	.	AC=16;AN=22
chr1	158735740	.	A	G	658.5	.	AC=16;AN=22
chr1	158735892	.	A	G	658.95	.	AC=16;AN=22
chr1	158736215	.	G	A	694.86	.	AC=17;AN=22
chr1	158736445	.	C	T	650.2	.	AC=10;AN=14
chr1	158746678	.	T	C	523.91	.	AC=8;AN=14
chr1	158746847	.	A	G	499.77	.	AC=8;AN=14
chr1	158817599	.	C	T	617.77	.	AC=2;AN=4
chr1	158986477	.	G	C	789.1	.	AC=17;AN=24
chr1	158990247	.	A	G	517.77	.	AC=8;AN=14
chr1	159002377	.	C	A	778.5	.	AC=17;AN=22
chr1	159021727	.	C	T	488.77	.	AC=2;AN=4
chr1	159043196	.	C	T	259.77	.	AC=1;AN=2
chr1	159169641	.	T	C	626.44	.	AC=22;AN=24
chr1	159175354	.	G	A	271.44	.	AC=3;AN=6
chr1	159273943	.	G	A	341.77	.	AC=2;AN=4
chr1	159283494	.	T	C	525.27	.	AC=9;AN=16
chr1	159283746	.	T	C	395.88	.	AC=11;AN=18
chr1	159409734	.	G	T	1087.52	.	AC=24;AN=24
chr1	159409757	.	T	C	289.27	.	AC=2;AN=4
chr1	159409857	.	A	G	443.77	.	AC=5;AN=8
chr1	159409884	.	G	A	540.37	.	AC=6;AN=10
chr1	159505101	.	G	A	487.77	.	AC=1;AN=2
chr1	159505297	.	C	T	583.55	.	AC=10;AN=18
chr1	159558258	.	A	G	974.35	.	AC=24;AN=24
chr1	159785370	.	T	C	285.57	.	AC=5;AN=10
chr1	159785425	.	A	G	314.77	.	AC=5;AN=10
chr1	159802683	.	G	A	469.27	.	AC=5;AN=8
chr1	159850401	.	C	G	258.52	.	AC=4;AN=8
chr1	159854251	.	T	C	709.77	.	AC=3;AN=4
chr1	159897132	.	T	C	217.27	.	AC=2;AN=4
chr1	159897559	.	G	T	238.37	.	AC=5;AN=10
chr1	159897638	.	T	C	316.77	.	AC=2;AN=4
chr1	159912899	.	C	T	321.27	.	AC=2;AN=4
chr1	159923111	.	T	G	910.69	.	AC=24;AN=24
chr1	160062472	.	C	T	449.6	.	AC=7;AN=12
chr1	160105367	.	C	T	274.77	.	AC=1;AN=2
chr1	160112138	.	A	G	398.44	.	AC=4;AN=6
chr1	160121899	.	A	G	228.77	.	AC=1;AN=2
chr1	160124875	.	G	A	622.67	.	AC=15;AN=20
chr1	160133955	.	G	A	363.77	.	AC=1;AN=2
chr1	160134205	.	C	T	619.07	.	AC=14;AN=20
chr1	160141171	.	T	G	263.27	.	AC=2;AN=4
chr1	160183935	.	A	G	364.27	.	AC=2;AN=4
chr1	160185873	.	G	A	462.27	.	AC=2;AN=4
chr1	160186773	.	T	C	313.27	.	AC=2;AN=4
[truncated: 30,216 more rows]
