# Supplementary material for: Validation of multiple single nucleotide variation calls by additional exome analysis with a semiconductor sequencer to supplement data of whole-genome sequencing of a human population
Source: BMC Genomics. 2014 Aug 10;15(1):673. doi: 10.1186/1471-2164-15-673 (PMC4138778; doi:10.1186/1471-2164-15-673)
Supplement: Supplementary file 4 — Additional file 4: The VCF file of merged SNP calls by Ion Proton. (ZIP 291 KB) [file 12864_2013_6358_MOESM4_ESM.zip › 2012790738116813_add4.vcf]

##fileformat=VCFv4.1
##INFO=<ID=AC,Number=.,Type=Integer,Description="Allele count in genotypes">
##INFO=<ID=AN,Number=1,Type=Integer,Description="Total number of alleles in called genotypes">
#CHROM	POS	ID	REF	ALT	QUAL	FILTER	INFO
chr1	856041	.	G	A	89.64	PASS	AC=1;AN=2
chr1	865694	.	C	T	97.1	PASS	AC=7;AN=10
chr1	871215	.	C	G	98.37	PASS	AC=5;AN=8
chr1	881627	.	G	A	86.88	PASS	AC=11;AN=18
chr1	888659	.	T	C	95.37	PASS	AC=23;AN=24
chr1	894573	.	G	A	96.77	PASS	AC=16;AN=20
chr1	897325	.	G	C	93.08	PASS	AC=17;AN=18
chr1	897738	.	C	T	53.44	PASS	AC=1;AN=2
chr1	900972	.	T	G	97.97	PASS	AC=23;AN=24
chr1	901023	.	T	C	100	PASS	AC=22;AN=22
chr1	909238	.	G	C	76.05	PASS	AC=20;AN=22
chr1	911595	.	A	G	97.6	PASS	AC=23;AN=24
chr1	911916	.	C	T	100	PASS	AC=1;AN=2
chr1	916549	.	A	G	82.19	PASS	AC=21;AN=24
chr1	948921	.	T	C	93.55	PASS	AC=24;AN=24
chr1	949608	.	G	A	83.09	PASS	AC=4;AN=6
chr1	949654	.	A	G	100	PASS	AC=24;AN=24
chr1	982994	.	T	C	100	PASS	AC=24;AN=24
chr1	987200	.	C	T	100	PASS	AC=24;AN=24
chr1	1118275	.	C	T	67.5	PASS	AC=2;AN=4
chr1	1120431	.	G	A	60.81	PASS	AC=3;AN=6
chr1	1153113	.	G	A	88.53	PASS	AC=2;AN=4
chr1	1156131	.	T	C	100	PASS	AC=24;AN=24
chr1	1158631	.	A	G	100	PASS	AC=24;AN=24
chr1	1222267	.	G	C	88.56	PASS	AC=13;AN=14
chr1	1231656	.	G	A	50.76	PASS	AC=5;AN=6
chr1	1254255	.	G	A	51.15	PASS	AC=2;AN=4
chr1	1254436	.	A	G	82.56	PASS	AC=17;AN=20
chr1	1263144	.	G	A	81.51	PASS	AC=17;AN=22
chr1	1277533	.	T	C	45.01	PASS	AC=8;AN=16
chr1	1425700	.	T	C	97.6	PASS	AC=17;AN=20
chr1	1451380	.	T	C	88.96	PASS	AC=8;AN=10
chr1	1458954	.	C	T	38.94	PASS	AC=6;AN=10
chr1	1510724	.	C	T	75.79	PASS	AC=3;AN=4
chr1	1510801	.	C	T	95.88	PASS	AC=19;AN=20
chr1	1558792	.	T	C	39.83	PASS	AC=6;AN=10
chr1	1601104	.	G	A	100	PASS	AC=5;AN=8
chr1	1684472	.	C	T	56.02	PASS	AC=8;AN=12
chr1	1846765	.	G	A	90.78	PASS	AC=13;AN=16
chr1	1847886	.	C	T	23.45	PASS	AC=2;AN=4
chr1	1849744	.	G	A	38.5	PASS	AC=7;AN=12
chr1	1854109	.	A	G	95.17	PASS	AC=20;AN=22
chr1	1855319	.	C	T	80.11	PASS	AC=8;AN=14
chr1	1858161	.	C	T	46.19	PASS	AC=4;AN=8
chr1	1886863	.	T	C	38.88	PASS	AC=5;AN=10
chr1	1887019	.	A	G	78.61	PASS	AC=19;AN=22
chr1	1896333	.	G	A	82.07	PASS	AC=2;AN=4
chr1	1896440	.	G	A	33.41	PASS	AC=2;AN=4
chr1	1900186	.	T	C	100	PASS	AC=1;AN=2
chr1	1900232	.	T	C	100	PASS	AC=3;AN=4
chr1	1916890	.	C	T	78.48	PASS	AC=8;AN=14
chr1	1987993	.	T	C	86.59	PASS	AC=21;AN=22
chr1	1991014	.	A	G	96.45	PASS	AC=9;AN=14
chr1	2005740	.	T	C	98.44	PASS	AC=18;AN=18
chr1	2117558	.	C	T	26.72	PASS	AC=1;AN=2
chr1	2339936	.	G	A	78.35	PASS	AC=1;AN=2
chr1	2340200	.	T	C	87.16	PASS	AC=19;AN=20
chr1	2418625	.	C	T	65.23	PASS	AC=4;AN=8
chr1	2430617	.	C	T	80.74	PASS	AC=16;AN=22
chr1	2444414	.	G	A	91.36	PASS	AC=11;AN=16
chr1	2444470	.	C	T	100	PASS	AC=1;AN=2
chr1	2452321	.	C	T	100	PASS	AC=1;AN=2
chr1	2453163	.	G	A	23.98	PASS	AC=1;AN=2
chr1	2490942	.	C	A	29.72	PASS	AC=5;AN=10
chr1	2526746	.	A	G	41.35	PASS	AC=6;AN=12
chr1	2541269	.	A	G	72.02	PASS	AC=8;AN=14
chr1	2576959	.	C	T	10.22	PASS	AC=1;AN=2
chr1	2938265	.	C	T	81.74	PASS	AC=4;AN=8
chr1	2938697	.	T	G	60.28	PASS	AC=5;AN=10
chr1	2938989	.	G	A	100	PASS	AC=4;AN=8
chr1	2939409	.	G	T	80.72	PASS	AC=1;AN=2
chr1	2980793	.	T	C	100	PASS	AC=1;AN=2
chr1	2983963	.	G	A	82.57	PASS	AC=6;AN=12
chr1	3301721	.	C	T	96.18	PASS	AC=18;AN=24
chr1	3312914	.	T	G	84.23	PASS	AC=16;AN=22
chr1	3328358	.	T	C	85.58	PASS	AC=14;AN=14
chr1	3352009	.	G	A	100	PASS	AC=9;AN=16
chr1	3353890	.	A	G	100	PASS	AC=22;AN=24
chr1	3353949	.	A	G	100	PASS	AC=22;AN=24
chr1	3354615	.	T	C	100	PASS	AC=22;AN=24
chr1	3383898	.	A	G	94.73	PASS	AC=22;AN=24
chr1	3389727	.	C	T	88.93	PASS	AC=20;AN=24
chr1	3410581	.	G	A	52.2	PASS	AC=4;AN=8
chr1	3421897	.	A	G	10.38	PASS	AC=1;AN=2
chr1	3424388	.	G	A	100	PASS	AC=3;AN=6
chr1	3425183	.	G	A	100	PASS	AC=1;AN=2
chr1	3428160	.	T	G	57.44	PASS	AC=10;AN=20
chr1	3428608	.	G	A	100	PASS	AC=2;AN=2
chr1	3496479	.	T	C	75.08	PASS	AC=16;AN=22
chr1	3511934	.	A	G	75.09	PASS	AC=4;AN=6
chr1	3545612	.	A	G	100	PASS	AC=7;AN=14
chr1	3551792	.	G	A	76.77	PASS	AC=8;AN=12
chr1	3649403	.	G	A	61.52	PASS	AC=5;AN=10
chr1	3659742	.	C	T	98.08	PASS	AC=6;AN=12
chr1	3669201	.	A	G	91.34	PASS	AC=7;AN=12
chr1	3677933	.	T	C	83.46	PASS	AC=6;AN=12
chr1	3688030	.	C	G	100	PASS	AC=1;AN=2
chr1	3701663	.	T	C	66.89	PASS	AC=5;AN=8
chr1	3703710	.	G	A	87.09	PASS	AC=8;AN=14
chr1	3743319	.	G	A	100	PASS	AC=10;AN=20
chr1	3745924	.	G	A	96.95	PASS	AC=7;AN=14
chr1	3746484	.	T	C	100	PASS	AC=1;AN=2
chr1	3755675	.	T	C	100	PASS	AC=17;AN=24
chr1	3756226	.	C	T	100	PASS	AC=1;AN=2
chr1	3761479	.	C	T	93.55	PASS	AC=9;AN=18
chr1	3786245	.	G	A	89.63	PASS	AC=9;AN=16
chr1	3800242	.	A	G	100	PASS	AC=4;AN=6
chr1	3801973	.	T	C	100	PASS	AC=2;AN=4
chr1	3807258	.	G	C	100	PASS	AC=5;AN=10
chr1	3807388	.	G	A	75.38	PASS	AC=2;AN=4
chr1	3807450	.	C	A	100	PASS	AC=4;AN=6
chr1	3807593	.	G	C	74.76	PASS	AC=4;AN=4
chr1	3809528	.	C	T	86.94	PASS	AC=2;AN=4
chr1	4772053	.	T	C	48.71	PASS	AC=12;AN=18
chr1	4772717	.	G	A	100	PASS	AC=5;AN=8
chr1	4834606	.	T	C	27.3	PASS	AC=1;AN=2
chr1	4842980	.	C	T	100	PASS	AC=2;AN=4
chr1	4842981	.	G	A	100	PASS	AC=1;AN=2
chr1	4847594	.	C	T	100	PASS	AC=1;AN=2
chr1	5926507	.	T	C	67.14	PASS	AC=7;AN=12
chr1	5937168	.	G	A	94.23	PASS	AC=17;AN=22
chr1	6157434	.	C	T	87.1	PASS	AC=4;AN=8
chr1	6158562	.	A	G	100	PASS	AC=9;AN=18
chr1	6162407	.	A	G	99.53	PASS	AC=19;AN=24
chr1	6165419	.	C	T	97.88	PASS	AC=7;AN=14
chr1	6184092	.	A	G	92.72	PASS	AC=18;AN=18
chr1	6190315	.	C	T	89.9	PASS	AC=7;AN=14
chr1	6196869	.	A	G	93.53	PASS	AC=19;AN=24
chr1	6202245	.	G	A	100	PASS	AC=8;AN=16
chr1	6211183	.	G	A	100	PASS	AC=17;AN=22
chr1	6267531	.	C	T	34.08	PASS	AC=1;AN=2
chr1	6272813	.	C	T	100	PASS	AC=1;AN=2
chr1	6278414	.	A	G	94.69	PASS	AC=9;AN=16
chr1	6279370	.	G	C	100	PASS	AC=6;AN=10
chr1	6314183	.	C	G	10.3	PASS	AC=1;AN=2
chr1	6314822	.	T	C	79.02	PASS	AC=13;AN=16
chr1	6535149	.	A	G	13.56	PASS	AC=1;AN=2
chr1	6592630	.	A	G	100	PASS	AC=1;AN=2
chr1	6592800	.	T	C	100	PASS	AC=1;AN=2
chr1	6614535	.	G	A	72.59	PASS	AC=9;AN=10
chr1	6635231	.	A	G	99.81	PASS	AC=22;AN=24
chr1	6635306	.	G	A	81.31	PASS	AC=5;AN=8
chr1	6659505	.	G	A	71.17	PASS	AC=7;AN=12
chr1	6695244	.	A	G	76.5	PASS	AC=17;AN=22
chr1	6704635	.	A	G	96.92	PASS	AC=17;AN=22
chr1	7723534	.	G	A	70.69	PASS	AC=8;AN=12
chr1	7723588	.	C	T	88.68	PASS	AC=4;AN=6
chr1	7723957	.	G	A	70.28	PASS	AC=9;AN=12
chr1	7797534	.	C	T	61.59	PASS	AC=1;AN=2
chr1	7870048	.	T	C	92.95	PASS	AC=16;AN=22
chr1	7887493	.	T	C	100	PASS	AC=24;AN=24
chr1	7887605	.	G	A	73.04	PASS	AC=8;AN=14
chr1	7889941	.	C	T	99.17	PASS	AC=9;AN=14
chr1	7909737	.	C	T	100	PASS	AC=8;AN=14
chr1	7913430	.	G	A	99.2	PASS	AC=7;AN=12
chr1	8390384	.	G	C	29.05	PASS	AC=1;AN=2
chr1	8412935	.	C	T	100	PASS	AC=17;AN=20
chr1	8412989	.	A	G	92.71	PASS	AC=18;AN=20
chr1	8418644	.	C	A	75.32	PASS	AC=15;AN=18
chr1	8425900	.	T	C	100	PASS	AC=1;AN=2
chr1	9009406	.	C	T	66.2	PASS	AC=8;AN=14
chr1	9009444	.	A	C	78.93	PASS	AC=14;AN=18
chr1	9009470	.	G	C	83.84	PASS	AC=6;AN=10
chr1	9011586	.	T	G	100	PASS	AC=19;AN=22
chr1	9011722	.	G	T	98.1	PASS	AC=23;AN=24
chr1	9017204	.	A	G	88.61	PASS	AC=12;AN=14
chr1	9030964	.	C	T	100	PASS	AC=13;AN=16
chr1	9034421	.	G	A	80.09	PASS	AC=13;AN=20
chr1	9064836	.	A	G	100	PASS	AC=1;AN=2
chr1	9079301	.	C	T	100	PASS	AC=1;AN=2
chr1	9079365	.	G	A	97.3	PASS	AC=8;AN=12
chr1	9129620	.	C	T	100	PASS	AC=2;AN=4
chr1	9307033	.	G	A	74.32	PASS	AC=11;AN=14
chr1	9307138	.	T	C	78.89	PASS	AC=11;AN=14
chr1	9323910	.	G	A	75.25	PASS	AC=14;AN=18
chr1	9324213	.	C	T	58.72	PASS	AC=1;AN=2
chr1	9324571	.	T	C	23.32	PASS	AC=1;AN=2
chr1	9325085	.	G	T	100	PASS	AC=1;AN=2
chr1	9416151	.	G	A	67.04	PASS	AC=12;AN=18
chr1	9427842	.	A	G	76.77	PASS	AC=9;AN=14
chr1	9427869	.	G	A	93.43	PASS	AC=20;AN=22
chr1	9804693	.	C	T	56.36	PASS	AC=6;AN=8
chr1	9811541	.	A	G	100	PASS	AC=8;AN=10
chr1	9888202	.	C	T	100	PASS	AC=18;AN=20
chr1	9910358	.	T	C	86.13	PASS	AC=3;AN=6
chr1	10190575	.	G	C	100	PASS	AC=3;AN=4
chr1	10218439	.	T	C	93.19	PASS	AC=8;AN=12
chr1	10238770	.	A	G	100	PASS	AC=1;AN=2
chr1	10342522	.	G	A	100	PASS	AC=2;AN=2
chr1	10381887	.	A	G	89.92	PASS	AC=1;AN=2
chr1	10397567	.	A	G	100	PASS	AC=5;AN=8
chr1	10421878	.	A	G	100	PASS	AC=1;AN=2
chr1	10435324	.	C	A	49.1	PASS	AC=4;AN=8
chr1	10473196	.	C	T	90.27	PASS	AC=8;AN=10
chr1	10473200	.	G	A	98.33	PASS	AC=4;AN=6
chr1	10511544	.	C	T	64.55	PASS	AC=15;AN=24
chr1	10511589	.	T	C	96.05	PASS	AC=21;AN=22
chr1	10521649	.	C	T	86.96	PASS	AC=6;AN=10
chr1	10596341	.	C	T	88.96	PASS	AC=4;AN=8
chr1	10709441	.	C	T	56.29	PASS	AC=1;AN=2
chr1	11008341	.	G	A	46.38	PASS	AC=5;AN=10
chr1	11014118	.	C	T	100	PASS	AC=3;AN=4
chr1	11015165	.	A	G	100	PASS	AC=3;AN=4
chr1	11024271	.	G	T	89.14	PASS	AC=8;AN=12
chr1	11087524	.	G	A	100	PASS	AC=21;AN=22
chr1	11090916	.	C	A	100	PASS	AC=23;AN=24
chr1	11132217	.	G	A	100	PASS	AC=23;AN=24
chr1	11181327	.	C	T	100	PASS	AC=1;AN=2
chr1	11190646	.	G	A	100	PASS	AC=3;AN=6
chr1	11205058	.	C	T	100	PASS	AC=23;AN=24
chr1	11288758	.	G	A	100	PASS	AC=21;AN=24
chr1	11301714	.	A	G	100	PASS	AC=21;AN=24
chr1	11561164	.	G	A	35.16	PASS	AC=2;AN=4
chr1	11561937	.	C	T	90.35	PASS	AC=2;AN=4
chr1	11562913	.	C	T	97.35	PASS	AC=2;AN=4
chr1	11589911	.	G	A	51.18	PASS	AC=6;AN=12
chr1	11596455	.	C	T	69.78	PASS	AC=3;AN=6
chr1	11710561	.	T	G	45.04	PASS	AC=9;AN=16
chr1	11810674	.	G	A	84.05	PASS	AC=8;AN=10
chr1	11810691	.	C	T	76.66	PASS	AC=9;AN=12
chr1	11810844	.	A	G	95.49	PASS	AC=9;AN=12
chr1	11826085	.	G	A	87.76	PASS	AC=1;AN=2
chr1	11827304	.	A	G	100	PASS	AC=10;AN=10
chr1	11828319	.	G	A	74.16	PASS	AC=19;AN=24
chr1	11828364	.	G	A	96.65	PASS	AC=1;AN=2
chr1	11832289	.	C	A	42.94	PASS	AC=2;AN=4
chr1	11835556	.	C	T	84.57	PASS	AC=1;AN=2
chr1	11836628	.	T	C	94.46	PASS	AC=21;AN=24
chr1	11836670	.	C	A	73.46	PASS	AC=1;AN=2
chr1	11838841	.	A	G	100	PASS	AC=1;AN=2
chr1	11839998	.	T	C	99.91	PASS	AC=16;AN=16
chr1	11847449	.	G	A	100	PASS	AC=1;AN=2
chr1	11848068	.	G	C	100	PASS	AC=1;AN=2
chr1	11850927	.	C	T	100	PASS	AC=1;AN=2
chr1	11854457	.	G	A	97.82	PASS	AC=24;AN=24
chr1	11854476	.	T	G	32.29	PASS	AC=4;AN=8
chr1	11856378	.	G	A	100	PASS	AC=8;AN=14
chr1	11863057	.	G	A	100	PASS	AC=1;AN=2
chr1	11884555	.	A	G	92.82	PASS	AC=20;AN=20
chr1	11897082	.	C	T	45.08	PASS	AC=1;AN=2
chr1	11898789	.	G	T	64.43	PASS	AC=1;AN=2
chr1	11907648	.	C	T	100	PASS	AC=1;AN=2
chr1	11968216	.	G	A	100	PASS	AC=1;AN=2
chr1	12009955	.	C	T	91.84	PASS	AC=6;AN=8
chr1	12010469	.	G	T	18.22	PASS	AC=2;AN=4
chr1	12024235	.	C	T	76.63	PASS	AC=8;AN=12
chr1	12026355	.	A	C	60.12	PASS	AC=3;AN=4
chr1	12049375	.	C	A	63.59	PASS	AC=1;AN=2
chr1	12049390	.	C	T	65.04	PASS	AC=1;AN=2
chr1	12081895	.	G	A	38.27	PASS	AC=2;AN=4
chr1	12082926	.	A	G	80.06	PASS	AC=12;AN=18
chr1	12089163	.	A	G	100	PASS	AC=1;AN=2
chr1	12089845	.	C	T	28.87	PASS	AC=1;AN=2
chr1	12248942	.	A	G	18.39	PASS	AC=1;AN=2
chr1	12251808	.	T	G	46.89	PASS	AC=4;AN=8
chr1	12252955	.	T	G	42.47	PASS	AC=2;AN=4
chr1	12253062	.	G	A	41.88	PASS	AC=2;AN=4
chr1	12339619	.	A	T	86.32	PASS	AC=7;AN=12
chr1	12401868	.	A	C	96.31	PASS	AC=20;AN=22
chr1	12429611	.	C	T	100	PASS	AC=3;AN=4
chr1	12628188	.	T	C	95.83	PASS	AC=8;AN=12
chr1	12639168	.	A	G	85.5	PASS	AC=16;AN=18
chr1	12779560	.	T	C	100	PASS	AC=18;AN=20
chr1	12779618	.	T	C	100	PASS	AC=18;AN=20
chr1	12785494	.	G	T	100	PASS	AC=8;AN=10
chr1	12820870	.	T	C	96.72	PASS	AC=18;AN=20
chr1	12835868	.	T	C	100	PASS	AC=22;AN=24
chr1	12837634	.	T	A	100	PASS	AC=22;AN=24
chr1	12919928	.	A	G	100	PASS	AC=2;AN=4
chr1	12920067	.	C	G	100	PASS	AC=1;AN=2
chr1	13802325	.	T	C	100	PASS	AC=15;AN=22
chr1	13802437	.	G	A	100	PASS	AC=8;AN=12
chr1	13910417	.	C	T	87.45	PASS	AC=14;AN=20
chr1	14105298	.	G	A	99.74	PASS	AC=11;AN=20
chr1	14109114	.	A	G	100	PASS	AC=12;AN=22
chr1	14143003	.	A	G	94.96	PASS	AC=19;AN=24
chr1	14150709	.	C	T	100	PASS	AC=21;AN=24
chr1	14150740	.	G	T	100	PASS	AC=21;AN=24
chr1	14150992	.	T	C	100	PASS	AC=21;AN=24
chr1	14507057	.	A	G	100	PASS	AC=9;AN=12
chr1	15438990	.	G	A	100	PASS	AC=13;AN=14
chr1	15441090	.	C	T	88.2	PASS	AC=4;AN=6
chr1	15546077	.	G	A	100	PASS	AC=2;AN=4
chr1	15599021	.	C	T	85.71	PASS	AC=4;AN=6
chr1	15616139	.	G	A	100	PASS	AC=1;AN=2
chr1	15627776	.	G	A	100	PASS	AC=2;AN=4
chr1	15639581	.	A	G	100	PASS	AC=1;AN=2
chr1	15687059	.	A	G	88.34	PASS	AC=7;AN=12
chr1	15708540	.	A	G	75.12	PASS	AC=3;AN=6
chr1	15723843	.	G	A	100	PASS	AC=8;AN=14
chr1	15788269	.	A	C	93.85	PASS	AC=20;AN=22
chr1	15808767	.	G	A	93.04	PASS	AC=16;AN=18
chr1	15808872	.	G	A	100	PASS	AC=15;AN=16
chr1	15813843	.	G	A	100	PASS	AC=1;AN=2
chr1	15832543	.	T	C	96.66	PASS	AC=16;AN=18
chr1	15844615	.	A	G	100	PASS	AC=16;AN=18
chr1	15850613	.	G	A	59.45	PASS	AC=5;AN=6
chr1	16069071	.	C	T	100	PASS	AC=3;AN=6
chr1	16242620	.	C	A	100	PASS	AC=8;AN=12
chr1	16256007	.	T	C	88	PASS	AC=11;AN=18
chr1	16259813	.	A	G	98.57	PASS	AC=12;AN=20
chr1	16260916	.	C	T	97.64	PASS	AC=8;AN=12
chr1	16262404	.	C	T	100	PASS	AC=7;AN=10
chr1	16272250	.	A	G	59.74	PASS	AC=8;AN=12
chr1	16332571	.	C	T	100	PASS	AC=2;AN=4
chr1	16332679	.	T	C	55.38	PASS	AC=9;AN=14
chr1	16341733	.	T	C	82.81	PASS	AC=15;AN=20
chr1	16342237	.	A	G	80.1	PASS	AC=14;AN=18
chr1	16344402	.	G	A	98.65	PASS	AC=15;AN=20
chr1	16344466	.	C	T	100	PASS	AC=9;AN=14
chr1	16344684	.	G	A	81.28	PASS	AC=8;AN=12
chr1	16345735	.	C	T	97.81	PASS	AC=2;AN=4
chr1	16373124	.	A	G	100	PASS	AC=24;AN=24
chr1	16451767	.	G	A	81.47	PASS	AC=5;AN=8
chr1	16459745	.	G	A	100	PASS	AC=2;AN=4
chr1	16464673	.	G	A	100	PASS	AC=1;AN=2
chr1	16475126	.	C	T	59.67	PASS	AC=1;AN=2
chr1	16577908	.	G	C	100	PASS	AC=8;AN=16
chr1	16641899	.	C	T	100	PASS	AC=11;AN=20
chr1	16725271	.	G	A	100	PASS	AC=2;AN=4
chr1	16725330	.	G	A	91.36	PASS	AC=8;AN=16
chr1	16730308	.	G	T	64.14	PASS	AC=4;AN=6
chr1	16736132	.	T	C	57.74	PASS	AC=5;AN=10
chr1	17004770	.	G	T	91.89	PASS	AC=5;AN=8
chr1	17004850	.	C	A	49.99	PASS	AC=1;AN=2
chr1	17301780	.	A	G	54.62	PASS	AC=7;AN=12
chr1	17314702	.	C	T	83.59	PASS	AC=11;AN=20
chr1	17314942	.	G	A	72.74	PASS	AC=10;AN=16
chr1	17319011	.	G	A	74.7	PASS	AC=10;AN=16
chr1	17380497	.	G	T	92.33	PASS	AC=19;AN=22
chr1	17394613	.	T	C	100	PASS	AC=22;AN=24
chr1	17394623	.	C	T	100	PASS	AC=22;AN=24
chr1	17395480	.	G	A	78.75	PASS	AC=10;AN=20
chr1	17395521	.	G	A	86.38	PASS	AC=9;AN=18
chr1	17396703	.	T	C	85.88	PASS	AC=10;AN=18
chr1	17405809	.	G	A	80.99	PASS	AC=9;AN=18
chr1	17413127	.	G	A	88.22	PASS	AC=2;AN=4
chr1	17429489	.	T	C	100	PASS	AC=2;AN=4
chr1	17550121	.	G	A	100	PASS	AC=1;AN=2
chr1	17555508	.	G	T	39.51	PASS	AC=1;AN=2
chr1	17557133	.	A	C	66.13	PASS	AC=5;AN=8
chr1	17575645	.	A	C	100	PASS	AC=2;AN=4
chr1	17586134	.	A	G	100	PASS	AC=2;AN=4
chr1	17593316	.	G	A	100	PASS	AC=2;AN=4
chr1	17597655	.	C	T	100	PASS	AC=1;AN=2
chr1	17657534	.	G	A	87.28	PASS	AC=16;AN=20
chr1	17657616	.	T	C	95.09	PASS	AC=16;AN=20
chr1	17660499	.	G	C	72.12	PASS	AC=7;AN=14
chr1	17662662	.	T	C	98.2	PASS	AC=17;AN=22
chr1	17674537	.	C	A	99.27	PASS	AC=16;AN=20
chr1	17707601	.	T	C	100	PASS	AC=7;AN=12
chr1	17720545	.	C	T	100	PASS	AC=1;AN=2
chr1	17739586	.	G	A	100	PASS	AC=3;AN=4
chr1	17982559	.	G	A	56	PASS	AC=3;AN=6
chr1	18023365	.	C	T	89.58	PASS	AC=21;AN=24
chr1	18023690	.	A	G	60.75	PASS	AC=8;AN=10
chr1	18149510	.	G	T	84.06	PASS	AC=13;AN=16
chr1	18149566	.	C	A	94.43	PASS	AC=17;AN=20
chr1	18807938	.	C	A	69.67	PASS	AC=8;AN=14
chr1	18808292	.	C	A	87.27	PASS	AC=18;AN=20
chr1	18809653	.	C	T	61.92	PASS	AC=2;AN=4
chr1	18809916	.	G	A	31.46	PASS	AC=1;AN=2
chr1	18810484	.	G	A	99.69	PASS	AC=15;AN=20
chr1	18810486	.	A	C	100	PASS	AC=21;AN=24
chr1	18811668	.	T	C	87.79	PASS	AC=15;AN=16
chr1	19018432	.	A	C	58.52	PASS	AC=5;AN=10
chr1	19027239	.	A	G	73.94	PASS	AC=8;AN=10
chr1	19166243	.	G	A	61.23	PASS	AC=3;AN=6
chr1	19166294	.	G	A	100	PASS	AC=9;AN=12
chr1	19166893	.	C	T	47.87	PASS	AC=3;AN=6
chr1	19181082	.	A	C	49.89	PASS	AC=2;AN=4
chr1	19181393	.	T	C	86.9	PASS	AC=4;AN=6
chr1	19184077	.	A	G	92.48	PASS	AC=4;AN=6
chr1	19186129	.	G	C	100	PASS	AC=11;AN=14
chr1	19201956	.	A	G	99.14	PASS	AC=17;AN=20
chr1	19202896	.	G	A	87.33	PASS	AC=17;AN=20
chr1	19401405	.	G	A	100	PASS	AC=5;AN=6
chr1	19411129	.	A	G	94.48	PASS	AC=19;AN=22
chr1	19413261	.	T	A	100	PASS	AC=18;AN=22
chr1	19415304	.	C	T	98.36	PASS	AC=18;AN=22
chr1	19422060	.	G	A	100	PASS	AC=7;AN=10
chr1	19433449	.	A	G	96.82	PASS	AC=17;AN=18
chr1	19439347	.	C	T	100	PASS	AC=1;AN=2
chr1	19447843	.	C	G	95.93	PASS	AC=18;AN=22
chr1	19471388	.	A	G	100	PASS	AC=7;AN=10
chr1	19565338	.	C	T	92.93	PASS	AC=8;AN=10
chr1	19565344	.	C	G	93.99	PASS	AC=17;AN=22
chr1	19566382	.	A	G	87.03	PASS	AC=7;AN=10
chr1	19570146	.	G	A	100	PASS	AC=1;AN=2
chr1	19584004	.	G	A	87.06	PASS	AC=6;AN=8
chr1	19585207	.	G	A	82.6	PASS	AC=7;AN=10
chr1	19596156	.	G	T	98.17	PASS	AC=15;AN=20
chr1	19611241	.	T	C	96.78	PASS	AC=16;AN=22
chr1	19652063	.	G	A	99.87	PASS	AC=3;AN=6
chr1	19684006	.	G	C	100	PASS	AC=3;AN=6
chr1	19950062	.	T	C	100	PASS	AC=5;AN=8
chr1	19953118	.	G	T	100	PASS	AC=24;AN=24
chr1	19953165	.	G	A	100	PASS	AC=4;AN=8
chr1	19992513	.	C	T	76.59	PASS	AC=8;AN=14
chr1	20009737	.	G	A	81.96	PASS	AC=9;AN=16
chr1	20020994	.	C	T	70.27	PASS	AC=7;AN=12
chr1	20066380	.	C	A	65.71	PASS	AC=2;AN=4
chr1	20072082	.	C	T	100	PASS	AC=2;AN=4
chr1	20073019	.	C	T	100	PASS	AC=2;AN=4
chr1	20097941	.	G	T	89.51	PASS	AC=9;AN=14
chr1	20141528	.	C	T	90.12	PASS	AC=8;AN=14
chr1	20246876	.	C	T	100	PASS	AC=1;AN=2
chr1	20304962	.	C	G	94.27	PASS	AC=6;AN=8
chr1	20305003	.	G	A	100	PASS	AC=1;AN=2
chr1	20411332	.	C	T	100	PASS	AC=5;AN=10
chr1	20442054	.	T	C	98.51	PASS	AC=17;AN=22
chr1	20490518	.	T	C	90.73	PASS	AC=12;AN=18
chr1	20501582	.	G	A	94.85	PASS	AC=2;AN=4
chr1	20518226	.	G	A	100	PASS	AC=6;AN=12
chr1	20519808	.	G	A	99.23	PASS	AC=12;AN=18
chr1	20520732	.	T	C	91.42	PASS	AC=11;AN=18
chr1	20656824	.	A	G	72.29	PASS	AC=10;AN=16
chr1	20662938	.	A	G	97.83	PASS	AC=10;AN=16
chr1	20671961	.	G	A	74.79	PASS	AC=10;AN=16
chr1	20680718	.	G	A	80.65	PASS	AC=7;AN=8
chr1	20880905	.	A	G	95.69	PASS	AC=10;AN=14
chr1	20915701	.	A	C	64.62	PASS	AC=6;AN=12
chr1	20945055	.	C	T	86.55	PASS	AC=6;AN=12
chr1	20972111	.	G	A	100	PASS	AC=5;AN=8
chr1	20977000	.	A	C	95.04	PASS	AC=6;AN=10
chr1	20978899	.	G	A	100	PASS	AC=1;AN=2
chr1	20992819	.	G	C	89.85	PASS	AC=11;AN=18
chr1	21011355	.	T	C	63.35	PASS	AC=3;AN=4
chr1	21024901	.	C	T	76.06	PASS	AC=11;AN=18
chr1	21031042	.	T	C	96.31	PASS	AC=9;AN=14
chr1	21031046	.	C	T	95.23	PASS	AC=7;AN=12
chr1	21042094	.	G	A	92.77	PASS	AC=19;AN=22
chr1	21050958	.	C	T	83.81	PASS	AC=8;AN=8
chr1	21167404	.	A	G	100	PASS	AC=24;AN=24
chr1	21573722	.	G	A	92.17	PASS	AC=3;AN=6
chr1	21795388	.	A	G	100	PASS	AC=7;AN=10
chr1	21889635	.	T	C	99.17	PASS	AC=23;AN=24
chr1	21894735	.	T	C	92.16	PASS	AC=11;AN=16
chr1	21900171	.	A	G	76.18	PASS	AC=10;AN=14
chr1	21904267	.	A	G	86.82	PASS	AC=19;AN=24
chr1	21932625	.	G	A	54.65	PASS	AC=3;AN=6
chr1	21935433	.	G	T	100	PASS	AC=14;AN=20
chr1	21940555	.	C	T	66.37	PASS	AC=12;AN=18
chr1	21943820	.	G	A	84.53	PASS	AC=10;AN=16
chr1	22109370	.	G	A	79.55	PASS	AC=11;AN=16
chr1	22149935	.	T	C	80.39	PASS	AC=15;AN=18
chr1	22150120	.	C	T	26.86	PASS	AC=2;AN=4
chr1	22154845	.	A	G	54.69	PASS	AC=3;AN=6
chr1	22165901	.	A	G	94.91	PASS	AC=3;AN=6
chr1	22165987	.	G	A	94.46	PASS	AC=3;AN=6
chr1	22174426	.	T	G	79.91	PASS	AC=3;AN=6
chr1	22191454	.	G	A	75.43	PASS	AC=13;AN=14
chr1	22206649	.	T	C	100	PASS	AC=24;AN=24
chr1	22206942	.	G	A	100	PASS	AC=24;AN=24
chr1	22207235	.	T	C	90.68	PASS	AC=24;AN=24
chr1	22216574	.	C	A	77.58	PASS	AC=10;AN=14
chr1	22217108	.	G	A	100	PASS	AC=24;AN=24
chr1	22307538	.	C	T	100	PASS	AC=13;AN=14
chr1	22336305	.	C	T	100	PASS	AC=8;AN=12
chr1	22443887	.	G	T	72.82	PASS	AC=4;AN=8
chr1	22445991	.	C	T	100	PASS	AC=4;AN=8
chr1	22835677	.	A	G	100	PASS	AC=24;AN=24
chr1	22846709	.	G	A	100	PASS	AC=24;AN=24
chr1	22853141	.	G	A	94.66	PASS	AC=8;AN=14
chr1	22903102	.	C	T	100	PASS	AC=2;AN=4
chr1	22915494	.	C	T	100	PASS	AC=1;AN=2
chr1	22915753	.	T	C	65.99	PASS	AC=3;AN=4
chr1	22928813	.	A	G	44.35	PASS	AC=3;AN=6
chr1	22965438	.	A	G	74.46	PASS	AC=9;AN=18
chr1	23101688	.	T	G	100	PASS	AC=6;AN=12
chr1	23208925	.	G	A	75	PASS	AC=9;AN=18
chr1	23219493	.	T	C	100	PASS	AC=24;AN=24
chr1	23222928	.	C	T	58.29	PASS	AC=2;AN=4
chr1	23399824	.	T	C	52.67	PASS	AC=1;AN=2
chr1	23413027	.	T	C	100	PASS	AC=20;AN=22
chr1	23418153	.	C	T	100	PASS	AC=19;AN=20
chr1	23419261	.	G	A	100	PASS	AC=20;AN=22
chr1	23419374	.	G	T	95.85	PASS	AC=20;AN=22
chr1	23419383	.	C	T	94.38	PASS	AC=12;AN=22
chr1	23419855	.	T	C	100	PASS	AC=20;AN=22
chr1	23519633	.	A	G	99	PASS	AC=4;AN=6
chr1	23687827	.	T	C	93.05	PASS	AC=8;AN=16
chr1	23688933	.	A	G	94.68	PASS	AC=13;AN=20
chr1	23689083	.	G	A	96.21	PASS	AC=6;AN=12
chr1	23696152	.	G	A	100	PASS	AC=23;AN=24
chr1	23697617	.	T	C	50.17	PASS	AC=6;AN=12
chr1	23833611	.	G	T	92.15	PASS	AC=11;AN=20
chr1	23836364	.	A	G	72.4	PASS	AC=13;AN=18
chr1	23842860	.	C	T	9.87	PASS	AC=1;AN=2
chr1	23847464	.	C	A	100	PASS	AC=16;AN=20
chr1	23884780	.	T	C	59.14	PASS	AC=5;AN=10
chr1	23885498	.	T	C	100	PASS	AC=24;AN=24
chr1	23885599	.	T	C	78.72	PASS	AC=7;AN=12
chr1	24083494	.	C	T	100	PASS	AC=5;AN=10
chr1	24134721	.	T	C	97.11	PASS	AC=21;AN=24
chr1	24201162	.	G	A	100	PASS	AC=3;AN=6
chr1	24201262	.	A	G	93.9	PASS	AC=14;AN=18
chr1	24201357	.	A	G	88.36	PASS	AC=15;AN=20
chr1	24201448	.	C	T	89.22	PASS	AC=16;AN=20
chr1	24201643	.	G	A	100	PASS	AC=15;AN=20
chr1	24201919	.	T	C	53.15	PASS	AC=3;AN=6
chr1	24288404	.	A	G	95.16	PASS	AC=10;AN=18
chr1	24288476	.	T	C	100	PASS	AC=12;AN=20
chr1	24392600	.	G	A	100	PASS	AC=3;AN=6
chr1	24393563	.	C	T	52.31	PASS	AC=2;AN=4
chr1	24394811	.	A	G	41.08	PASS	AC=3;AN=6
chr1	24406647	.	G	A	96.55	PASS	AC=9;AN=16
chr1	24409165	.	C	T	79.24	PASS	AC=2;AN=4
chr1	24409191	.	C	T	99.43	PASS	AC=9;AN=16
chr1	24413159	.	T	C	55.25	PASS	AC=8;AN=12
chr1	24416133	.	C	T	55.84	PASS	AC=2;AN=4
chr1	24418768	.	T	C	38.63	PASS	AC=7;AN=14
chr1	24419496	.	A	G	49.58	PASS	AC=7;AN=14
chr1	24421474	.	G	A	100	PASS	AC=7;AN=14
chr1	24447468	.	G	C	91.11	PASS	AC=13;AN=20
chr1	24448084	.	G	A	100	PASS	AC=9;AN=14
chr1	24460797	.	T	G	82.17	PASS	AC=8;AN=16
chr1	24465113	.	C	T	100	PASS	AC=17;AN=22
chr1	24480905	.	C	T	74.36	PASS	AC=9;AN=14
chr1	24496085	.	G	A	14.7	PASS	AC=1;AN=2
chr1	24680915	.	C	T	100	PASS	AC=10;AN=14
chr1	24706292	.	T	C	100	PASS	AC=5;AN=6
chr1	24718075	.	T	C	94.44	PASS	AC=10;AN=16
chr1	24782710	.	C	T	100	PASS	AC=2;AN=4
chr1	24785393	.	C	T	100	PASS	AC=8;AN=14
chr1	24796067	.	G	A	100	PASS	AC=1;AN=2
chr1	24859617	.	G	A	88.96	PASS	AC=14;AN=16
chr1	24859665	.	G	A	100	PASS	AC=14;AN=18
chr1	24861704	.	G	A	100	PASS	AC=18;AN=20
chr1	25679393	.	G	A	100	PASS	AC=2;AN=4
chr1	25889632	.	T	C	44.77	PASS	AC=3;AN=4
chr1	25890189	.	A	G	71.18	PASS	AC=10;AN=14
chr1	26131654	.	G	A	85.95	PASS	AC=20;AN=24
chr1	26138262	.	T	C	92.74	PASS	AC=15;AN=16
chr1	26140573	.	C	A	100	PASS	AC=22;AN=24
chr1	26144674	.	G	A	66.51	PASS	AC=6;AN=8
chr1	26158962	.	A	G	96.71	PASS	AC=20;AN=22
chr1	26357656	.	C	A	97.19	PASS	AC=18;AN=22
chr1	26368261	.	G	A	100	PASS	AC=5;AN=10
chr1	26378002	.	C	T	84.78	PASS	AC=16;AN=20
chr1	26385003	.	T	C	100	PASS	AC=4;AN=8
chr1	26393974	.	C	T	100	PASS	AC=5;AN=8
chr1	26488710	.	C	A	100	PASS	AC=2;AN=2
chr1	26510940	.	C	A	39.49	PASS	AC=3;AN=6
chr1	26511139	.	G	A	87.46	PASS	AC=3;AN=4
chr1	26515956	.	C	A	86.41	PASS	AC=3;AN=4
chr1	26527863	.	C	T	81.45	PASS	AC=3;AN=4
chr1	26610891	.	A	C	100	PASS	AC=10;AN=14
chr1	26627478	.	T	C	89.19	PASS	AC=11;AN=16
chr1	26629342	.	G	A	67.79	PASS	AC=2;AN=4
chr1	26646726	.	A	G	91.92	PASS	AC=11;AN=16
chr1	26646730	.	A	G	91.05	PASS	AC=11;AN=16
chr1	26663362	.	C	T	31.77	PASS	AC=1;AN=2
chr1	26670609	.	C	T	64.03	PASS	AC=4;AN=8
chr1	26671084	.	G	T	59.78	PASS	AC=5;AN=8
chr1	26691174	.	C	A	78.79	PASS	AC=5;AN=10
chr1	26694245	.	T	C	71.35	PASS	AC=14;AN=18
chr1	26694260	.	T	C	71.91	PASS	AC=14;AN=18
chr1	26700795	.	T	C	100	PASS	AC=24;AN=24
chr1	26755919	.	A	G	100	PASS	AC=23;AN=24
chr1	26786627	.	G	A	99.02	PASS	AC=20;AN=24
chr1	26873700	.	C	T	55.44	PASS	AC=4;AN=8
chr1	26883511	.	A	C	63.87	PASS	AC=6;AN=12
chr1	26887592	.	T	C	97.55	PASS	AC=16;AN=20
chr1	26900735	.	C	G	86.1	PASS	AC=17;AN=22
chr1	26901319	.	G	A	100	PASS	AC=18;AN=24
chr1	27210721	.	T	C	100	PASS	AC=24;AN=24
chr1	27278521	.	G	A	84.56	PASS	AC=1;AN=2
chr1	27278553	.	G	A	24.07	PASS	AC=1;AN=2
chr1	27426796	.	T	C	91.9	PASS	AC=17;AN=18
chr1	27676925	.	G	A	56.72	PASS	AC=3;AN=4
chr1	27679797	.	A	G	75.53	PASS	AC=5;AN=6
chr1	27680292	.	A	G	92.87	PASS	AC=6;AN=8
chr1	27688633	.	G	A	100	PASS	AC=9;AN=12
chr1	27709020	.	T	C	65.72	PASS	AC=4;AN=8
chr1	27875824	.	C	T	67.77	PASS	AC=8;AN=8
chr1	28060574	.	A	G	28.71	PASS	AC=2;AN=4
chr1	28209305	.	A	G	81.08	PASS	AC=10;AN=16
chr1	28209362	.	T	C	59.29	PASS	AC=11;AN=16
chr1	28209366	.	A	G	57.63	PASS	AC=11;AN=16
chr1	28282206	.	C	T	100	PASS	AC=4;AN=8
chr1	28282292	.	T	C	100	PASS	AC=8;AN=14
chr1	28282309	.	G	A	100	PASS	AC=1;AN=2
chr1	28422847	.	C	T	87.99	PASS	AC=15;AN=22
chr1	28527011	.	A	G	71.04	PASS	AC=1;AN=2
chr1	28564252	.	A	G	100	PASS	AC=1;AN=2
chr1	28564279	.	A	G	100	PASS	AC=1;AN=2
chr1	28598287	.	C	T	100	PASS	AC=1;AN=2
chr1	28600607	.	A	G	100	PASS	AC=3;AN=6
chr1	29138975	.	G	T	87.61	PASS	AC=2;AN=2
chr1	29446811	.	A	G	89.19	PASS	AC=14;AN=18
chr1	29475341	.	C	T	43.02	PASS	AC=1;AN=2
chr1	29475394	.	C	G	63.27	PASS	AC=2;AN=4
chr1	29475648	.	T	G	85.74	PASS	AC=10;AN=14
chr1	29529699	.	T	C	80.57	PASS	AC=11;AN=16
chr1	29542637	.	A	G	100	PASS	AC=11;AN=16
chr1	29630455	.	C	T	73.01	PASS	AC=13;AN=20
chr1	29631909	.	A	G	89.11	PASS	AC=13;AN=18
chr1	31188089	.	C	T	100	PASS	AC=8;AN=14
chr1	31188901	.	A	G	95.73	PASS	AC=18;AN=24
chr1	31208042	.	C	T	91.58	PASS	AC=2;AN=4
chr1	31215364	.	T	C	93.02	PASS	AC=19;AN=24
chr1	31230532	.	T	C	59.25	PASS	AC=2;AN=4
chr1	31346057	.	A	G	96.63	PASS	AC=17;AN=20
chr1	31347320	.	G	A	100	PASS	AC=17;AN=20
chr1	31349675	.	G	A	55.73	PASS	AC=4;AN=6
chr1	31351513	.	G	A	7.8	PASS	AC=1;AN=2
chr1	31426815	.	A	G	100	PASS	AC=5;AN=10
chr1	31732788	.	C	T	100	PASS	AC=6;AN=12
chr1	31732892	.	G	A	100	PASS	AC=3;AN=6
chr1	31837196	.	G	T	100	PASS	AC=6;AN=12
chr1	31837320	.	T	C	100	PASS	AC=2;AN=4
chr1	31898234	.	T	C	95.04	PASS	AC=8;AN=14
chr1	31973440	.	G	A	89.35	PASS	AC=12;AN=18
chr1	32084904	.	C	T	93.4	PASS	AC=6;AN=10
chr1	32085143	.	C	T	100	PASS	AC=1;AN=2
chr1	32092525	.	A	G	76.2	PASS	AC=6;AN=10
chr1	32127953	.	G	A	93.4	PASS	AC=9;AN=12
chr1	32158374	.	T	C	63.57	PASS	AC=5;AN=8
chr1	32165495	.	G	T	95.67	PASS	AC=6;AN=10
chr1	32221913	.	G	A	69.61	PASS	AC=5;AN=8
chr1	32230280	.	C	T	12.52	PASS	AC=1;AN=2
chr1	32280369	.	G	A	100	PASS	AC=2;AN=2
chr1	32280610	.	T	C	92.39	PASS	AC=15;AN=18
chr1	32557486	.	A	G	83.46	PASS	AC=3;AN=6
chr1	32661578	.	C	T	14.6	PASS	AC=2;AN=4
chr1	32661600	.	C	T	39.44	PASS	AC=2;AN=4
chr1	32672908	.	T	G	88.68	PASS	AC=3;AN=6
chr1	32672932	.	G	A	83.41	PASS	AC=8;AN=14
chr1	32694819	.	A	G	100	PASS	AC=2;AN=4
chr1	32706791	.	G	T	51.06	PASS	AC=3;AN=6
chr1	32829281	.	G	A	79.89	PASS	AC=6;AN=10
chr1	33160644	.	T	G	100	PASS	AC=2;AN=4
chr1	33160878	.	C	T	91.97	PASS	AC=20;AN=22
chr1	33235885	.	C	T	8	PASS	AC=1;AN=2
chr1	33328165	.	G	A	100	PASS	AC=20;AN=22
chr1	33409693	.	G	A	87.88	PASS	AC=2;AN=4
chr1	33562416	.	G	T	100	PASS	AC=2;AN=4
chr1	33631069	.	C	A	78.14	PASS	AC=3;AN=6
chr1	33820033	.	C	T	88.94	PASS	AC=12;AN=16
chr1	33832865	.	A	G	100	PASS	AC=8;AN=8
chr1	33945192	.	T	A	100	PASS	AC=1;AN=2
chr1	33957130	.	C	A	61.72	PASS	AC=8;AN=14
chr1	33960062	.	A	G	100	PASS	AC=21;AN=24
chr1	33961722	.	C	T	100	PASS	AC=20;AN=22
chr1	33981769	.	C	T	88.58	PASS	AC=7;AN=12
chr1	34025030	.	A	G	92.63	PASS	AC=10;AN=16
chr1	34038214	.	T	C	90.85	PASS	AC=7;AN=14
chr1	34071521	.	G	A	100	PASS	AC=1;AN=2
chr1	34071525	.	C	T	100	PASS	AC=13;AN=18
chr1	34090679	.	T	C	33.83	PASS	AC=4;AN=8
chr1	34112303	.	G	A	100	PASS	AC=2;AN=4
chr1	34123700	.	C	T	45.54	PASS	AC=1;AN=2
chr1	34238283	.	T	C	94.67	PASS	AC=3;AN=6
chr1	34270498	.	G	A	100	PASS	AC=24;AN=24
chr1	34285381	.	C	T	95.47	PASS	AC=21;AN=24
chr1	34329897	.	T	C	100	PASS	AC=24;AN=24
chr1	34330067	.	A	C	100	PASS	AC=23;AN=24
chr1	34554603	.	G	C	100	PASS	AC=1;AN=2
chr1	34663411	.	C	G	100	PASS	AC=1;AN=2
chr1	34667863	.	C	A	100	PASS	AC=1;AN=2
chr1	34677815	.	T	C	100	PASS	AC=1;AN=2
chr1	35223345	.	G	A	49.53	PASS	AC=2;AN=2
chr1	35223881	.	G	A	100	PASS	AC=3;AN=4
chr1	35223913	.	A	C	69.67	PASS	AC=9;AN=18
chr1	35227306	.	C	A	100	PASS	AC=1;AN=2
chr1	35227466	.	A	C	87.66	PASS	AC=6;AN=8
chr1	35227673	.	A	G	100	PASS	AC=6;AN=8
chr1	35228604	.	C	T	61.24	PASS	AC=2;AN=4
chr1	35259946	.	G	A	100	PASS	AC=4;AN=6
chr1	35261166	.	G	A	100	PASS	AC=4;AN=6
chr1	35321242	.	A	C	100	PASS	AC=6;AN=10
chr1	35562965	.	G	A	95.65	PASS	AC=19;AN=22
chr1	35900615	.	A	G	100	PASS	AC=16;AN=20
chr1	35919178	.	T	C	100	PASS	AC=1;AN=2
chr1	35919979	.	A	G	75.15	PASS	AC=3;AN=6
chr1	36225948	.	T	C	100	PASS	AC=18;AN=22
chr1	36316571	.	A	C	83.28	PASS	AC=6;AN=10
chr1	36359669	.	A	G	79.36	PASS	AC=14;AN=20
chr1	36550658	.	C	T	64.89	PASS	AC=5;AN=8
chr1	36553673	.	A	G	100	PASS	AC=24;AN=24
chr1	36556867	.	C	T	80.98	PASS	AC=5;AN=8
chr1	36557619	.	G	A	80.95	PASS	AC=7;AN=12
chr1	36565739	.	C	T	98.72	PASS	AC=7;AN=12
chr1	36643685	.	C	A	24.08	PASS	AC=2;AN=4
chr1	36752410	.	C	T	69.16	PASS	AC=2;AN=4
chr1	36752433	.	C	T	98.25	PASS	AC=21;AN=24
chr1	36773405	.	T	G	96.38	PASS	AC=18;AN=24
chr1	36807481	.	C	T	68.66	PASS	AC=5;AN=8
chr1	36820927	.	G	A	55.8	PASS	AC=2;AN=4
chr1	36886117	.	C	T	100	PASS	AC=4;AN=4
chr1	36889005	.	G	A	100	PASS	AC=6;AN=10
chr1	36893968	.	A	G	87.96	PASS	AC=6;AN=10
chr1	36898067	.	T	C	98	PASS	AC=8;AN=16
chr1	36927733	.	G	A	100	PASS	AC=24;AN=24
chr1	36937059	.	A	G	83.49	PASS	AC=8;AN=10
chr1	36937065	.	A	G	90.91	PASS	AC=2;AN=4
chr1	37307457	.	T	C	100	PASS	AC=2;AN=4
chr1	37346428	.	A	G	79.71	PASS	AC=2;AN=4
chr1	38019747	.	C	T	36.11	PASS	AC=8;AN=14
chr1	38079517	.	T	G	45.56	PASS	AC=4;AN=8
chr1	38185169	.	G	A	91.52	PASS	AC=4;AN=8
chr1	38185723	.	C	T	100	PASS	AC=1;AN=2
chr1	38188740	.	C	T	100	PASS	AC=1;AN=2
chr1	38188748	.	G	A	100	PASS	AC=1;AN=2
chr1	38188768	.	C	T	100	PASS	AC=1;AN=2
chr1	38188787	.	A	G	100	PASS	AC=1;AN=2
chr1	38289383	.	T	C	99.32	PASS	AC=14;AN=18
chr1	38327982	.	G	T	100	PASS	AC=18;AN=22
chr1	38338795	.	A	G	100	PASS	AC=17;AN=20
chr1	38442547	.	G	A	100	PASS	AC=24;AN=24
chr1	38449910	.	T	C	100	PASS	AC=1;AN=2
chr1	38463504	.	C	T	97.71	PASS	AC=6;AN=10
chr1	39329700	.	G	T	100	PASS	AC=4;AN=8
chr1	39330399	.	G	A	77.45	PASS	AC=3;AN=4
chr1	39339449	.	C	T	100	PASS	AC=8;AN=12
chr1	39340282	.	C	T	100	PASS	AC=8;AN=12
chr1	39340607	.	A	G	100	PASS	AC=1;AN=2
chr1	39340862	.	A	G	100	PASS	AC=3;AN=4
chr1	39352083	.	T	G	98.17	PASS	AC=7;AN=12
chr1	39352271	.	G	T	87.24	PASS	AC=8;AN=12
chr1	39549983	.	G	A	100	PASS	AC=1;AN=2
chr1	39735094	.	G	A	100	PASS	AC=1;AN=2
chr1	39748921	.	G	A	100	PASS	AC=19;AN=24
chr1	39797055	.	A	G	100	PASS	AC=6;AN=12
chr1	39801815	.	A	C	44.25	PASS	AC=3;AN=6
chr1	39806610	.	C	T	100	PASS	AC=24;AN=24
chr1	39812822	.	C	A	100	PASS	AC=23;AN=24
chr1	39835817	.	A	G	72.8	PASS	AC=3;AN=6
chr1	39847730	.	G	A	96.36	PASS	AC=3;AN=6
chr1	39880319	.	T	G	36.66	PASS	AC=1;AN=2
chr1	39908506	.	G	A	100	PASS	AC=5;AN=10
chr1	39914363	.	G	C	81.22	PASS	AC=4;AN=8
chr1	40092464	.	C	T	100	PASS	AC=2;AN=4
chr1	40145297	.	C	T	100	PASS	AC=13;AN=16
chr1	40149642	.	G	T	82.32	PASS	AC=19;AN=22
chr1	40150156	.	G	A	70.99	PASS	AC=6;AN=10
chr1	40310221	.	G	A	100	PASS	AC=2;AN=4
chr1	40315888	.	A	T	91.79	PASS	AC=7;AN=14
chr1	40349131	.	G	A	40.06	PASS	AC=6;AN=12
chr1	40539572	.	A	G	85.31	PASS	AC=5;AN=10
chr1	40557033	.	A	G	94.4	PASS	AC=4;AN=8
chr1	40703440	.	C	T	86.97	PASS	AC=5;AN=10
chr1	40704793	.	T	C	100	PASS	AC=1;AN=2
chr1	40705399	.	T	C	100	PASS	AC=1;AN=2
chr1	40705522	.	C	T	100	PASS	AC=1;AN=2
chr1	40705726	.	A	T	100	PASS	AC=2;AN=2
chr1	40737589	.	T	C	71.52	PASS	AC=5;AN=10
chr1	40768344	.	C	T	88.48	PASS	AC=1;AN=2
chr1	40771432	.	C	T	100	PASS	AC=1;AN=2
chr1	40776752	.	C	A	62.56	PASS	AC=9;AN=18
chr1	40840353	.	A	G	96.15	PASS	AC=14;AN=18
chr1	40881041	.	C	G	100	PASS	AC=22;AN=22
chr1	40923019	.	G	A	85.17	PASS	AC=7;AN=12
chr1	40928731	.	G	A	100	PASS	AC=1;AN=2
chr1	40980731	.	G	T	82.17	PASS	AC=13;AN=16
chr1	41012754	.	T	C	74.53	PASS	AC=1;AN=2
chr1	41013015	.	C	T	81.44	PASS	AC=16;AN=20
chr1	41204569	.	C	T	100	PASS	AC=2;AN=2
chr1	41285087	.	T	C	49.2	PASS	AC=3;AN=6
chr1	41285591	.	A	G	100	PASS	AC=1;AN=2
chr1	41454328	.	A	G	74.79	PASS	AC=3;AN=6
chr1	41485902	.	C	G	79.05	PASS	AC=3;AN=4
chr1	41486245	.	C	T	96.19	PASS	AC=1;AN=2
chr1	42046613	.	G	T	100	PASS	AC=3;AN=6
chr1	42048745	.	T	C	100	PASS	AC=23;AN=24
chr1	42049032	.	G	A	100	PASS	AC=24;AN=24
chr1	42050366	.	C	T	100	PASS	AC=6;AN=12
chr1	42630367	.	A	G	100	PASS	AC=2;AN=4
chr1	42693597	.	A	G	83.87	PASS	AC=17;AN=24
chr1	42880516	.	T	C	74.55	PASS	AC=13;AN=18
chr1	42915727	.	C	G	47.87	PASS	AC=4;AN=8
chr1	42925688	.	T	G	100	PASS	AC=10;AN=16
chr1	43042703	.	C	T	82.3	PASS	AC=6;AN=10
chr1	43047057	.	A	G	100	PASS	AC=4;AN=8
chr1	43108188	.	G	A	100	PASS	AC=3;AN=6
chr1	43119855	.	A	C	86.59	PASS	AC=4;AN=8
chr1	43125137	.	T	C	100	PASS	AC=1;AN=2
chr1	43131653	.	G	A	100	PASS	AC=2;AN=4
chr1	43201534	.	G	A	49.58	PASS	AC=8;AN=14
chr1	43212111	.	C	T	71.98	PASS	AC=12;AN=16
chr1	43212431	.	A	G	100	PASS	AC=14;AN=14
chr1	43212680	.	G	A	100	PASS	AC=2;AN=4
chr1	43215571	.	A	G	100	PASS	AC=24;AN=24
chr1	43215930	.	C	T	100	PASS	AC=1;AN=2
chr1	43296118	.	G	A	32.09	PASS	AC=2;AN=4
chr1	43305753	.	G	A	100	PASS	AC=4;AN=6
chr1	43392819	.	G	T	85.51	PASS	AC=2;AN=4
chr1	43394612	.	T	C	56.57	PASS	AC=2;AN=4
chr1	43408966	.	G	A	86.4	PASS	AC=3;AN=6
chr1	43610910	.	T	G	56.72	PASS	AC=2;AN=4
chr1	43649336	.	T	C	100	PASS	AC=1;AN=2
chr1	43649393	.	T	C	100	PASS	AC=1;AN=2
chr1	43649508	.	A	G	100	PASS	AC=1;AN=2
chr1	43675467	.	G	A	100	PASS	AC=23;AN=24
chr1	43779564	.	T	C	97.89	PASS	AC=21;AN=24
chr1	43784956	.	A	G	76.94	PASS	AC=3;AN=6
chr1	43825644	.	T	C	100	PASS	AC=2;AN=4
chr1	43886494	.	C	T	100	PASS	AC=3;AN=6
chr1	43896217	.	G	C	8.32	PASS	AC=1;AN=2
chr1	43909265	.	T	C	74.39	PASS	AC=4;AN=8
chr1	43917637	.	G	A	97.06	PASS	AC=3;AN=6
chr1	44035352	.	C	T	99.07	PASS	AC=5;AN=10
chr1	44058143	.	G	A	92.8	PASS	AC=1;AN=2
chr1	44058265	.	C	A	90.45	PASS	AC=8;AN=14
chr1	44071221	.	G	A	87.04	PASS	AC=14;AN=22
chr1	44072018	.	C	T	89.03	PASS	AC=6;AN=12
chr1	44072066	.	C	T	91.15	PASS	AC=6;AN=12
chr1	44083507	.	T	C	93.53	PASS	AC=12;AN=18
chr1	44083519	.	G	A	88.69	PASS	AC=13;AN=20
chr1	44084739	.	C	T	63.45	PASS	AC=11;AN=18
chr1	44086831	.	C	T	74.17	PASS	AC=11;AN=18
chr1	44132744	.	C	T	100	PASS	AC=2;AN=2
chr1	44137257	.	C	A	98.02	PASS	AC=15;AN=22
chr1	44290530	.	A	G	100	PASS	AC=2;AN=4
chr1	44395786	.	C	T	100	PASS	AC=11;AN=20
chr1	44396196	.	A	G	95.05	PASS	AC=2;AN=4
chr1	44396215	.	T	C	67.25	PASS	AC=2;AN=4
chr1	44396790	.	G	A	100	PASS	AC=2;AN=4
chr1	44401384	.	A	G	64.83	PASS	AC=14;AN=22
chr1	44415415	.	C	T	89.59	PASS	AC=11;AN=18
chr1	44415424	.	A	G	63.54	PASS	AC=2;AN=4
chr1	44442930	.	A	G	100	PASS	AC=2;AN=4
chr1	44445667	.	T	C	100	PASS	AC=2;AN=4
chr1	44447413	.	G	C	100	PASS	AC=1;AN=2
chr1	44451234	.	C	T	69.53	PASS	AC=2;AN=4
chr1	44461822	.	C	T	44.05	PASS	AC=2;AN=4
chr1	44468235	.	G	A	93.84	PASS	AC=7;AN=14
chr1	44595047	.	T	A	100	PASS	AC=7;AN=10
chr1	44595410	.	A	G	64.89	PASS	AC=6;AN=12
chr1	44595426	.	G	A	90	PASS	AC=12;AN=18
chr1	45119965	.	C	T	100	PASS	AC=3;AN=4
chr1	45187504	.	G	A	100	PASS	AC=1;AN=2
chr1	45196743	.	G	A	77.32	PASS	AC=3;AN=6
chr1	45196770	.	A	G	99.15	PASS	AC=13;AN=18
chr1	45224901	.	G	A	80.08	PASS	AC=2;AN=4
chr1	45224998	.	A	C	100	PASS	AC=10;AN=18
chr1	45226084	.	G	A	84.29	PASS	AC=9;AN=16
chr1	45270024	.	G	C	86.54	PASS	AC=10;AN=18
chr1	45285664	.	G	A	99.31	PASS	AC=9;AN=14
chr1	45292173	.	G	A	37.83	PASS	AC=1;AN=2
chr1	45292866	.	G	A	84.03	PASS	AC=3;AN=6
chr1	45293518	.	A	G	43.65	PASS	AC=7;AN=10
chr1	45293752	.	T	C	59.29	PASS	AC=9;AN=16
chr1	45444038	.	G	A	89.31	PASS	AC=10;AN=16
chr1	45469586	.	G	A	55.23	PASS	AC=3;AN=4
chr1	45474008	.	T	C	95.27	PASS	AC=11;AN=16
chr1	45479709	.	A	G	87.82	PASS	AC=3;AN=4
chr1	45479772	.	G	T	95.39	PASS	AC=10;AN=14
chr1	45504720	.	G	C	81.11	PASS	AC=9;AN=16
chr1	45810091	.	A	G	100	PASS	AC=10;AN=14
chr1	45810923	.	G	A	56.06	PASS	AC=4;AN=6
chr1	45864680	.	C	A	55.15	PASS	AC=1;AN=2
chr1	45962137	.	T	C	100	PASS	AC=11;AN=14
chr1	45973928	.	G	A	94.72	PASS	AC=14;AN=20
chr1	46078854	.	A	G	100	PASS	AC=11;AN=14
chr1	46082330	.	C	T	100	PASS	AC=1;AN=2
chr1	46086077	.	C	T	99.01	PASS	AC=15;AN=18
chr1	46086329	.	C	T	24.68	PASS	AC=1;AN=2
chr1	46094027	.	A	G	94.36	PASS	AC=10;AN=16
chr1	46095272	.	T	C	94.25	PASS	AC=9;AN=14
chr1	46159001	.	G	A	100	PASS	AC=4;AN=6
chr1	46195375	.	T	C	98.22	PASS	AC=9;AN=14
chr1	46383020	.	C	T	100	PASS	AC=1;AN=2
chr1	46476587	.	T	G	100	PASS	AC=24;AN=24
chr1	46493460	.	T	G	100	PASS	AC=10;AN=16
chr1	46496709	.	A	G	100	PASS	AC=15;AN=20
chr1	46498375	.	A	G	96.83	PASS	AC=14;AN=20
chr1	46521517	.	G	A	100	PASS	AC=14;AN=20
chr1	46521559	.	A	T	96.83	PASS	AC=14;AN=20
chr1	46655158	.	T	C	100	PASS	AC=24;AN=24
chr1	46658910	.	G	A	100	PASS	AC=5;AN=6
chr1	46736386	.	C	T	100	PASS	AC=1;AN=2
chr1	46743900	.	C	T	94.16	PASS	AC=7;AN=10
chr1	46746164	.	C	T	98.59	PASS	AC=7;AN=10
chr1	46750912	.	G	A	72.2	PASS	AC=2;AN=2
chr1	46807597	.	G	A	100	PASS	AC=2;AN=4
chr1	46807711	.	C	T	95.03	PASS	AC=7;AN=12
chr1	46809419	.	A	G	36.06	PASS	AC=1;AN=2
chr1	46810530	.	A	G	86.98	PASS	AC=9;AN=14
chr1	46810670	.	T	C	100	PASS	AC=1;AN=2
chr1	46827456	.	A	G	100	PASS	AC=7;AN=12
chr1	46827485	.	C	T	100	PASS	AC=1;AN=2
chr1	46827728	.	A	C	100	PASS	AC=1;AN=2
chr1	46828360	.	C	T	100	PASS	AC=7;AN=12
chr1	46870761	.	C	A	61.34	PASS	AC=4;AN=8
chr1	46871986	.	T	C	100	PASS	AC=24;AN=24
chr1	46978497	.	C	T	77.99	PASS	AC=6;AN=12
chr1	47013180	.	A	G	95.8	PASS	AC=9;AN=14
chr1	47013311	.	C	T	55.18	PASS	AC=3;AN=6
chr1	47059934	.	T	C	100	PASS	AC=24;AN=24
chr1	47080665	.	C	T	100	PASS	AC=7;AN=12
chr1	47080679	.	G	A	100	PASS	AC=21;AN=24
chr1	47080741	.	C	T	100	PASS	AC=7;AN=12
chr1	47101015	.	C	A	99.07	PASS	AC=14;AN=20
chr1	47138819	.	T	G	100	PASS	AC=20;AN=22
chr1	47139103	.	C	T	89.39	PASS	AC=11;AN=16
chr1	47280859	.	G	A	96.4	PASS	AC=11;AN=18
chr1	47280884	.	C	T	100	PASS	AC=11;AN=18
chr1	47282772	.	C	T	94.93	PASS	AC=10;AN=16
chr1	47395973	.	G	A	100	PASS	AC=10;AN=14
chr1	47609489	.	T	C	100	PASS	AC=24;AN=24
chr1	47717189	.	A	G	100	PASS	AC=15;AN=22
chr1	47746678	.	G	C	100	PASS	AC=6;AN=12
chr1	47767914	.	G	A	87.32	PASS	AC=9;AN=16
chr1	47883024	.	A	G	93.33	PASS	AC=20;AN=20
chr1	47906338	.	G	A	100	PASS	AC=24;AN=24
chr1	48459907	.	C	T	84.64	PASS	AC=5;AN=10
chr1	48694594	.	G	A	81.53	PASS	AC=4;AN=8
chr1	48697226	.	T	C	100	PASS	AC=4;AN=8
chr1	48697781	.	C	T	100	PASS	AC=3;AN=6
chr1	48713100	.	C	A	100	PASS	AC=4;AN=8
chr1	48713394	.	C	T	93.39	PASS	AC=20;AN=22
chr1	48764419	.	C	T	100	PASS	AC=10;AN=14
chr1	49113247	.	G	A	25.72	PASS	AC=1;AN=2
chr1	49113319	.	T	C	61.35	PASS	AC=14;AN=24
chr1	49224584	.	G	T	100	PASS	AC=13;AN=14
chr1	49511424	.	A	G	100	PASS	AC=11;AN=18
chr1	50661411	.	C	T	100	PASS	AC=20;AN=24
chr1	50666515	.	C	T	100	PASS	AC=16;AN=24
chr1	51753722	.	G	A	69.77	PASS	AC=5;AN=10
chr1	51753812	.	G	A	100	PASS	AC=2;AN=2
chr1	51873951	.	G	A	100	PASS	AC=23;AN=24
chr1	52264064	.	A	G	96.39	PASS	AC=2;AN=4
chr1	52266242	.	G	A	93.99	PASS	AC=19;AN=22
chr1	52290984	.	T	G	100	PASS	AC=21;AN=24
chr1	52344245	.	T	G	80.33	PASS	AC=1;AN=2
chr1	52498370	.	C	T	97	PASS	AC=5;AN=10
chr1	52704109	.	T	A	86.42	PASS	AC=1;AN=2
chr1	52851608	.	G	A	100	PASS	AC=1;AN=2
chr1	52991387	.	G	A	15.34	PASS	AC=1;AN=2
chr1	52991638	.	C	T	100	PASS	AC=14;AN=18
chr1	53153432	.	T	C	68.3	PASS	AC=3;AN=6
chr1	53320274	.	G	T	100	PASS	AC=11;AN=16
chr1	53363169	.	C	T	100	PASS	AC=2;AN=4
chr1	53442376	.	A	G	85.46	PASS	AC=5;AN=8
chr1	53535478	.	G	A	42.25	PASS	AC=8;AN=12
chr1	53537266	.	G	A	76.93	PASS	AC=14;AN=18
chr1	53544439	.	G	A	61.36	PASS	AC=10;AN=18
chr1	53551065	.	G	A	100	PASS	AC=3;AN=4
chr1	53553702	.	A	G	98.07	PASS	AC=24;AN=24
chr1	53553754	.	T	C	63.45	PASS	AC=7;AN=12
chr1	53555783	.	A	C	67.9	PASS	AC=6;AN=8
chr1	53558270	.	A	G	93.74	PASS	AC=22;AN=24
chr1	53558366	.	T	C	86.5	PASS	AC=4;AN=8
chr1	53600078	.	A	G	74.2	PASS	AC=5;AN=10
chr1	53676448	.	G	A	84.54	PASS	AC=16;AN=18
chr1	53679229	.	A	G	100	PASS	AC=2;AN=4
chr1	53679878	.	T	C	100	PASS	AC=13;AN=14
chr1	53716416	.	G	A	100	PASS	AC=17;AN=20
chr1	53732315	.	G	T	100	PASS	AC=18;AN=20
chr1	53792651	.	A	C	93.21	PASS	AC=11;AN=20
chr1	53995515	.	G	A	69.51	PASS	AC=11;AN=16
chr1	54354658	.	T	G	77.48	PASS	AC=9;AN=14
chr1	54359922	.	C	T	94.6	PASS	AC=4;AN=8
chr1	54432019	.	G	A	100	PASS	AC=1;AN=2
chr1	54562444	.	A	G	100	PASS	AC=4;AN=6
chr1	54606804	.	C	T	96.79	PASS	AC=16;AN=18
chr1	54661150	.	C	T	43.89	PASS	AC=6;AN=10
chr1	54681920	.	G	C	93.84	PASS	AC=14;AN=20
chr1	54683856	.	C	G	100	PASS	AC=10;AN=16
chr1	54686464	.	C	T	83.59	PASS	AC=12;AN=20
chr1	54690867	.	G	A	100	PASS	AC=1;AN=2
chr1	54690954	.	T	C	99.98	PASS	AC=6;AN=12
chr1	54704510	.	A	C	61.24	PASS	AC=6;AN=6
chr1	54704563	.	G	A	34.55	PASS	AC=3;AN=4
chr1	54704629	.	C	T	95.5	PASS	AC=20;AN=24
chr1	55060362	.	G	A	98.28	PASS	AC=7;AN=12
chr1	55074683	.	C	T	100	PASS	AC=1;AN=2
chr1	55075452	.	G	A	53.52	PASS	AC=5;AN=10
chr1	55118566	.	C	G	100	PASS	AC=24;AN=24
chr1	55119144	.	A	G	93.99	PASS	AC=14;AN=20
chr1	55119289	.	G	C	89.5	PASS	AC=15;AN=22
chr1	55119515	.	T	G	96.45	PASS	AC=9;AN=16
chr1	55136529	.	T	C	86.92	PASS	AC=11;AN=18
chr1	55139741	.	A	G	100	PASS	AC=23;AN=24
chr1	55144466	.	A	G	62.25	PASS	AC=3;AN=6
chr1	55158208	.	C	T	45.13	PASS	AC=4;AN=8
chr1	55167773	.	T	A	100	PASS	AC=20;AN=22
chr1	55168298	.	G	A	100	PASS	AC=5;AN=10
chr1	55168394	.	A	G	100	PASS	AC=5;AN=10
chr1	55182300	.	T	A	100	PASS	AC=24;AN=24
chr1	55224131	.	T	C	57.09	PASS	AC=4;AN=8
chr1	55224751	.	C	A	45.87	PASS	AC=3;AN=6
chr1	55248120	.	T	C	65.51	PASS	AC=1;AN=2
chr1	55253437	.	C	T	42.48	PASS	AC=1;AN=2
chr1	55266797	.	G	C	76.96	PASS	AC=6;AN=10
chr1	55273580	.	G	T	100	PASS	AC=8;AN=10
chr1	55277599	.	T	C	95.79	PASS	AC=24;AN=24
chr1	55280690	.	G	A	64.26	PASS	AC=2;AN=4
chr1	55307332	.	G	T	100	PASS	AC=1;AN=2
chr1	55307501	.	A	G	78.12	PASS	AC=9;AN=12
chr1	55319902	.	A	G	100	PASS	AC=14;AN=18
chr1	55457710	.	G	A	92.17	PASS	AC=19;AN=24
chr1	55505668	.	C	T	21.2	PASS	AC=2;AN=4
chr1	55518418	.	C	T	13.92	PASS	AC=1;AN=2
chr1	55518467	.	A	G	77.44	PASS	AC=4;AN=6
chr1	55523033	.	A	G	100	PASS	AC=24;AN=24
chr1	55524197	.	A	G	91.96	PASS	AC=22;AN=24
chr1	55524237	.	G	A	99.49	PASS	AC=22;AN=24
chr1	55529187	.	G	A	88.84	PASS	AC=18;AN=24
chr1	55533811	.	T	C	91.57	PASS	AC=2;AN=4
chr1	55538462	.	C	T	100	PASS	AC=1;AN=2
chr1	55541174	.	A	G	94.56	PASS	AC=19;AN=20
chr1	55638075	.	G	A	100	PASS	AC=23;AN=24
chr1	55839117	.	G	T	100	PASS	AC=3;AN=6
chr1	56961756	.	A	G	99.09	PASS	AC=10;AN=16
chr1	56977819	.	G	A	100	PASS	AC=1;AN=2
chr1	57002627	.	C	T	100	PASS	AC=2;AN=4
chr1	57158051	.	G	A	100	PASS	AC=6;AN=8
chr1	57158150	.	C	T	100	PASS	AC=1;AN=2
chr1	57171870	.	T	C	100	PASS	AC=2;AN=4
chr1	57180867	.	A	G	100	PASS	AC=14;AN=20
chr1	57209695	.	T	C	96.94	PASS	AC=6;AN=8
chr1	57257817	.	T	C	100	PASS	AC=11;AN=18
chr1	57340727	.	C	A	100	PASS	AC=13;AN=22
chr1	57378150	.	C	T	58.03	PASS	AC=3;AN=6
chr1	57378198	.	T	C	53.7	PASS	AC=4;AN=8
chr1	57383358	.	C	T	100	PASS	AC=1;AN=2
chr1	57422484	.	C	T	100	PASS	AC=24;AN=24
chr1	58939634	.	G	A	100	PASS	AC=10;AN=18
chr1	58999853	.	T	C	100	PASS	AC=2;AN=2
chr1	59002221	.	T	C	100	PASS	AC=1;AN=2
chr1	59002282	.	A	C	100	PASS	AC=1;AN=2
chr1	59004617	.	G	A	100	PASS	AC=1;AN=2
chr1	59042181	.	G	T	84.99	PASS	AC=1;AN=2
chr1	59125683	.	C	T	100	PASS	AC=7;AN=10
chr1	59127086	.	G	A	85.75	PASS	AC=7;AN=8
chr1	59142713	.	T	C	100	PASS	AC=16;AN=18
chr1	59147926	.	T	C	100	PASS	AC=15;AN=16
chr1	59249031	.	T	G	100	PASS	AC=24;AN=24
chr1	59364918	.	G	A	59.43	PASS	AC=7;AN=14
chr1	59844471	.	G	A	100	PASS	AC=13;AN=16
chr1	60330883	.	C	G	51.04	PASS	AC=1;AN=2
chr1	60341205	.	A	G	100	PASS	AC=1;AN=2
chr1	60373500	.	G	T	100	PASS	AC=1;AN=2
chr1	60466814	.	T	C	91.92	PASS	AC=10;AN=18
chr1	60474375	.	C	T	100	PASS	AC=1;AN=2
chr1	60503762	.	T	C	82.84	PASS	AC=2;AN=4
chr1	60505783	.	G	C	73.45	PASS	AC=6;AN=10
chr1	60506744	.	G	A	93.17	PASS	AC=5;AN=10
chr1	60506762	.	G	A	100	PASS	AC=2;AN=2
chr1	61869783	.	G	A	93.61	PASS	AC=12;AN=20
chr1	61921199	.	A	T	100	PASS	AC=1;AN=2
chr1	62232130	.	T	C	100	PASS	AC=15;AN=18
chr1	62253483	.	G	A	54.41	PASS	AC=1;AN=2
chr1	62261168	.	A	G	100	PASS	AC=3;AN=6
chr1	62318192	.	G	A	100	PASS	AC=24;AN=24
chr1	62330080	.	T	G	100	PASS	AC=24;AN=24
chr1	62380298	.	G	A	91.43	PASS	AC=16;AN=22
chr1	62456014	.	G	A	97.23	PASS	AC=10;AN=18
chr1	62538372	.	A	G	86.61	PASS	AC=5;AN=8
chr1	62579823	.	G	A	100	PASS	AC=20;AN=24
chr1	62579907	.	C	T	100	PASS	AC=17;AN=20
chr1	62603544	.	C	T	100	PASS	AC=14;AN=20
chr1	62644118	.	A	G	98.01	PASS	AC=23;AN=24
chr1	62672546	.	G	A	100	PASS	AC=18;AN=20
chr1	62673037	.	T	C	100	PASS	AC=7;AN=12
chr1	62673225	.	G	A	86.74	PASS	AC=8;AN=14
chr1	62675619	.	C	T	100	PASS	AC=1;AN=2
chr1	62675709	.	T	C	88.35	PASS	AC=6;AN=10
chr1	62675892	.	A	G	89.79	PASS	AC=7;AN=12
chr1	62676091	.	C	A	82.41	PASS	AC=7;AN=12
chr1	62703977	.	G	A	45.86	PASS	AC=1;AN=2
chr1	62713224	.	C	G	100	PASS	AC=24;AN=24
chr1	62713246	.	G	A	100	PASS	AC=4;AN=8
chr1	62728784	.	A	G	96.35	PASS	AC=19;AN=22
chr1	62728838	.	T	C	93.93	PASS	AC=19;AN=22
chr1	62728861	.	T	C	96.98	PASS	AC=19;AN=22
chr1	62728918	.	G	A	95.39	PASS	AC=19;AN=22
chr1	62732421	.	T	C	93.32	PASS	AC=15;AN=18
chr1	62734089	.	C	T	100	PASS	AC=1;AN=2
chr1	62740065	.	A	G	36.37	PASS	AC=1;AN=2
chr1	63113968	.	T	C	100	PASS	AC=3;AN=4
chr1	63991267	.	T	C	100	PASS	AC=9;AN=14
chr1	63999826	.	C	T	85.82	PASS	AC=7;AN=12
chr1	63999868	.	T	C	89.36	PASS	AC=8;AN=14
chr1	64021096	.	G	A	100	PASS	AC=7;AN=12
chr1	64038107	.	G	T	98.53	PASS	AC=7;AN=12
chr1	64097432	.	C	T	82.71	PASS	AC=6;AN=10
chr1	64121441	.	G	A	100	PASS	AC=8;AN=10
chr1	64125793	.	G	A	100	PASS	AC=1;AN=2
chr1	64515379	.	C	T	100	PASS	AC=24;AN=24
chr1	64608778	.	A	G	100	PASS	AC=2;AN=4
chr1	64624842	.	A	G	90.53	PASS	AC=13;AN=20
chr1	64643277	.	C	T	95.73	PASS	AC=12;AN=20
chr1	64672526	.	G	A	68.71	PASS	AC=1;AN=2
chr1	65095054	.	G	A	100	PASS	AC=1;AN=2
chr1	65137281	.	A	G	31.51	PASS	AC=1;AN=2
chr1	65147002	.	C	T	96.94	PASS	AC=3;AN=6
chr1	65158724	.	C	T	100	PASS	AC=24;AN=24
chr1	65311262	.	G	A	100	PASS	AC=8;AN=14
chr1	65351896	.	T	C	100	PASS	AC=1;AN=2
chr1	65858151	.	C	T	100	PASS	AC=14;AN=20
chr1	65860660	.	T	C	100	PASS	AC=14;AN=20
chr1	65867519	.	G	A	100	PASS	AC=15;AN=22
chr1	65879252	.	A	G	81.36	PASS	AC=17;AN=22
chr1	65886400	.	C	T	62.95	PASS	AC=2;AN=4
chr1	65886448	.	T	C	92.13	PASS	AC=17;AN=20
chr1	65890990	.	C	T	93.17	PASS	AC=1;AN=2
chr1	66036441	.	A	G	92.21	PASS	AC=16;AN=18
chr1	66058513	.	A	G	100	PASS	AC=20;AN=22
chr1	66067109	.	T	C	66.18	PASS	AC=4;AN=8
chr1	66075952	.	G	C	96.39	PASS	AC=3;AN=6
chr1	66102257	.	G	A	100	PASS	AC=20;AN=24
chr1	66831370	.	G	A	100	PASS	AC=4;AN=8
chr1	66838733	.	A	C	80.24	PASS	AC=2;AN=4
chr1	66839341	.	A	G	100	PASS	AC=1;AN=2
chr1	67109335	.	A	G	95.47	PASS	AC=7;AN=10
chr1	67236097	.	A	T	100	PASS	AC=1;AN=2
chr1	67243024	.	C	A	100	PASS	AC=3;AN=4
chr1	67266756	.	T	A	100	PASS	AC=24;AN=24
chr1	67288045	.	C	T	97.94	PASS	AC=11;AN=22
chr1	67313249	.	G	A	100	PASS	AC=11;AN=18
chr1	67327894	.	A	G	100	PASS	AC=1;AN=2
chr1	67442275	.	C	T	89.88	PASS	AC=2;AN=4
chr1	67452322	.	G	A	100	PASS	AC=1;AN=2
chr1	67558739	.	C	T	99.93	PASS	AC=22;AN=22
chr1	67560956	.	C	T	100	PASS	AC=24;AN=24
chr1	67561090	.	T	C	100	PASS	AC=1;AN=2
chr1	67581127	.	T	C	73.72	PASS	AC=3;AN=4
chr1	67633812	.	G	T	67.45	PASS	AC=7;AN=14
chr1	67648596	.	G	A	75.81	PASS	AC=2;AN=4
chr1	67685387	.	T	C	100	PASS	AC=24;AN=24
chr1	67733321	.	G	A	92.69	PASS	AC=12;AN=20
chr1	67795319	.	T	C	100	PASS	AC=20;AN=24
chr1	67852335	.	G	A	100	PASS	AC=6;AN=12
chr1	67861520	.	C	A	59.98	PASS	AC=9;AN=14
chr1	68006815	.	T	C	100	PASS	AC=24;AN=24
chr1	68591253	.	C	T	100	PASS	AC=11;AN=16
chr1	68603586	.	C	T	94.36	PASS	AC=5;AN=8
chr1	68624878	.	C	T	100	PASS	AC=13;AN=18
chr1	68903942	.	C	T	100	PASS	AC=3;AN=6
chr1	68940982	.	T	C	100	PASS	AC=1;AN=2
chr1	68941207	.	A	G	95.83	PASS	AC=4;AN=8
chr1	68960349	.	T	C	100	PASS	AC=1;AN=2
chr1	70225923	.	G	A	100	PASS	AC=4;AN=8
chr1	70460238	.	C	T	100	PASS	AC=1;AN=2
chr1	70503937	.	G	A	100	PASS	AC=8;AN=14
chr1	70505191	.	G	A	100	PASS	AC=1;AN=2
chr1	70611347	.	A	G	100	PASS	AC=10;AN=10
chr1	70727952	.	T	C	100	PASS	AC=1;AN=2
chr1	70820880	.	G	A	100	PASS	AC=1;AN=2
chr1	70831841	.	C	T	89.74	PASS	AC=9;AN=16
chr1	70904800	.	G	T	95.37	PASS	AC=4;AN=8
chr1	71331430	.	G	A	100	PASS	AC=9;AN=14
chr1	71331498	.	A	G	100	PASS	AC=24;AN=24
chr1	71334994	.	C	A	89.68	PASS	AC=2;AN=4
chr1	74507042	.	G	A	100	PASS	AC=1;AN=2
chr1	74507315	.	C	T	100	PASS	AC=1;AN=2
chr1	74507450	.	G	C	100	PASS	AC=1;AN=2
chr1	74648408	.	C	T	100	PASS	AC=1;AN=2
chr1	74665493	.	G	A	100	PASS	AC=18;AN=22
chr1	74670172	.	A	G	100	PASS	AC=3;AN=6
chr1	74671519	.	A	G	91.5	PASS	AC=19;AN=24
chr1	74699099	.	T	G	99.5	PASS	AC=5;AN=10
chr1	74941293	.	G	A	94.81	PASS	AC=18;AN=24
chr1	75035240	.	C	T	89.21	PASS	AC=14;AN=20
chr1	75036812	.	C	T	100	PASS	AC=24;AN=24
chr1	75037845	.	A	G	75.62	PASS	AC=14;AN=20
chr1	75038228	.	A	C	90.58	PASS	AC=14;AN=20
chr1	75055419	.	T	C	84.28	PASS	AC=5;AN=8
chr1	75065441	.	C	T	100	PASS	AC=1;AN=2
chr1	75097426	.	G	C	100	PASS	AC=3;AN=6
chr1	75175886	.	T	C	99.97	PASS	AC=23;AN=24
chr1	75190452	.	C	T	97.83	PASS	AC=23;AN=24
chr1	75214441	.	A	G	88.72	PASS	AC=19;AN=22
chr1	75622616	.	C	T	100	PASS	AC=5;AN=10
chr1	75672376	.	A	G	100	PASS	AC=20;AN=24
chr1	75681511	.	T	C	100	PASS	AC=24;AN=24
chr1	75716925	.	C	T	100	PASS	AC=24;AN=24
chr1	76227022	.	A	G	97.35	PASS	AC=1;AN=2
chr1	76269460	.	G	A	100	PASS	AC=2;AN=4
chr1	76344705	.	T	C	95.27	PASS	AC=13;AN=22
chr1	76344711	.	A	T	100	PASS	AC=24;AN=24
chr1	76378502	.	G	A	100	PASS	AC=1;AN=2
chr1	76397972	.	C	T	91.72	PASS	AC=12;AN=20
chr1	77093180	.	C	A	100	PASS	AC=5;AN=8
chr1	77555481	.	C	T	93.73	PASS	AC=12;AN=18
chr1	78162073	.	A	G	90.07	PASS	AC=9;AN=14
chr1	78184325	.	A	G	97	PASS	AC=12;AN=18
chr1	78201745	.	G	T	91.58	PASS	AC=14;AN=20
chr1	78392446	.	G	A	90.11	PASS	AC=11;AN=16
chr1	78511960	.	C	T	14.36	PASS	AC=1;AN=2
chr1	78585086	.	T	C	83.29	PASS	AC=15;AN=20
chr1	79093818	.	A	G	100	PASS	AC=22;AN=24
chr1	79093910	.	G	A	83.61	PASS	AC=3;AN=6
chr1	79095526	.	G	A	100	PASS	AC=12;AN=20
chr1	79095581	.	T	C	100	PASS	AC=7;AN=14
chr1	79102726	.	C	T	57.74	PASS	AC=10;AN=14
chr1	79115905	.	T	C	100	PASS	AC=3;AN=6
chr1	79392756	.	C	A	100	PASS	AC=16;AN=20
chr1	84335412	.	C	T	78.13	PASS	AC=13;AN=20
chr1	84376849	.	G	A	98.6	PASS	AC=2;AN=4
chr1	84864256	.	G	C	100	PASS	AC=9;AN=12
chr1	84867610	.	G	A	95.11	PASS	AC=9;AN=14
chr1	84880380	.	T	C	100	PASS	AC=10;AN=14
chr1	84944989	.	A	G	94.38	PASS	AC=22;AN=24
chr1	85016177	.	A	G	100	PASS	AC=2;AN=4
chr1	85028969	.	C	A	100	PASS	AC=1;AN=2
chr1	85031630	.	G	A	100	PASS	AC=3;AN=6
chr1	85039955	.	G	A	100	PASS	AC=2;AN=4
chr1	85113203	.	T	C	100	PASS	AC=19;AN=22
chr1	85113229	.	A	G	100	PASS	AC=18;AN=22
chr1	85488030	.	G	A	95.89	PASS	AC=19;AN=22
chr1	85559452	.	A	G	86.39	PASS	AC=11;AN=16
chr1	85589842	.	A	G	100	PASS	AC=5;AN=8
chr1	85594392	.	T	C	62.4	PASS	AC=5;AN=8
chr1	85624864	.	G	A	100	PASS	AC=24;AN=24
chr1	85648692	.	C	T	100	PASS	AC=2;AN=4
chr1	85655873	.	C	T	100	PASS	AC=1;AN=2
chr1	85655916	.	G	A	100	PASS	AC=4;AN=6
chr1	85666118	.	C	T	100	PASS	AC=2;AN=2
chr1	85666156	.	T	G	94.66	PASS	AC=11;AN=14
chr1	85724283	.	C	T	100	PASS	AC=3;AN=6
chr1	85729987	.	A	G	100	PASS	AC=5;AN=8
chr1	85736519	.	G	T	11.96	PASS	AC=1;AN=2
chr1	85785751	.	T	C	100	PASS	AC=14;AN=22
chr1	85786977	.	G	A	54.79	PASS	AC=7;AN=10
chr1	85816134	.	T	C	83.07	PASS	AC=6;AN=10
chr1	86048659	.	G	A	100	PASS	AC=1;AN=2
chr1	86202102	.	C	A	90.03	PASS	AC=7;AN=10
chr1	86487914	.	C	A	95.53	PASS	AC=6;AN=10
chr1	86488232	.	G	A	90.78	PASS	AC=5;AN=8
chr1	86512536	.	C	T	100	PASS	AC=7;AN=8
chr1	86590915	.	G	A	100	PASS	AC=24;AN=24
chr1	86590948	.	A	G	100	PASS	AC=1;AN=2
chr1	86591141	.	A	G	100	PASS	AC=4;AN=8
chr1	86591563	.	T	C	92.29	PASS	AC=2;AN=4
chr1	86591837	.	G	A	84.54	PASS	AC=17;AN=24
chr1	86820267	.	C	T	100	PASS	AC=23;AN=24
chr1	86822204	.	C	T	100	PASS	AC=1;AN=2
chr1	86838158	.	C	T	100	PASS	AC=23;AN=24
chr1	86847955	.	G	A	100	PASS	AC=8;AN=12
chr1	86848019	.	C	T	100	PASS	AC=1;AN=2
chr1	86900332	.	T	C	100	PASS	AC=1;AN=2
chr1	86900372	.	C	G	100	PASS	AC=1;AN=2
chr1	86920904	.	A	G	100	PASS	AC=14;AN=16
chr1	86939130	.	C	T	100	PASS	AC=24;AN=24
chr1	86947975	.	A	T	87.48	PASS	AC=11;AN=14
chr1	86952324	.	A	G	100	PASS	AC=20;AN=24
chr1	86959173	.	T	C	100	PASS	AC=23;AN=24
chr1	86965419	.	T	C	100	PASS	AC=10;AN=14
chr1	87031644	.	T	C	100	PASS	AC=1;AN=2
chr1	87031656	.	A	C	100	PASS	AC=5;AN=8
chr1	87101649	.	T	C	92.57	PASS	AC=10;AN=14
chr1	87190040	.	T	C	89.72	PASS	AC=5;AN=10
chr1	87599697	.	G	A	100	PASS	AC=19;AN=22
chr1	89225976	.	T	C	95.16	PASS	AC=12;AN=16
chr1	89236120	.	C	A	100	PASS	AC=1;AN=2
chr1	89237556	.	C	T	96.45	PASS	AC=2;AN=4
chr1	89271574	.	T	C	96.29	PASS	AC=11;AN=18
chr1	89426902	.	G	A	100	PASS	AC=16;AN=20
chr1	89474818	.	A	G	100	PASS	AC=2;AN=4
chr1	89478868	.	G	A	100	PASS	AC=2;AN=4
chr1	89479063	.	G	A	100	PASS	AC=6;AN=12
chr1	89479074	.	C	T	100	PASS	AC=5;AN=10
chr1	89479947	.	C	T	100	PASS	AC=3;AN=6
chr1	89486037	.	C	T	93.68	PASS	AC=8;AN=14
chr1	89518623	.	C	T	100	PASS	AC=19;AN=22
chr1	89582690	.	G	C	100	PASS	AC=21;AN=22
chr1	89637578	.	G	A	100	PASS	AC=21;AN=22
chr1	89735135	.	G	A	70.27	PASS	AC=2;AN=4
chr1	89844035	.	T	C	100	PASS	AC=8;AN=14
chr1	89847372	.	G	T	100	PASS	AC=20;AN=22
chr1	89847411	.	C	T	100	PASS	AC=20;AN=22
chr1	89847444	.	A	G	94.16	PASS	AC=20;AN=22
chr1	89849268	.	T	C	71.61	PASS	AC=7;AN=12
chr1	90048248	.	C	T	81.06	PASS	AC=2;AN=4
chr1	90049615	.	G	A	100	PASS	AC=1;AN=2
chr1	90178743	.	A	G	100	PASS	AC=24;AN=24
chr1	90179532	.	A	G	83.08	PASS	AC=5;AN=8
chr1	90401765	.	G	A	75.35	PASS	AC=4;AN=8
chr1	90486412	.	T	G	100	PASS	AC=24;AN=24
chr1	90493026	.	G	A	100	PASS	AC=24;AN=24
chr1	91781413	.	T	G	98.98	PASS	AC=22;AN=24
chr1	91782011	.	G	A	100	PASS	AC=2;AN=4
chr1	91784647	.	G	A	100	PASS	AC=3;AN=4
chr1	91784887	.	G	A	90.99	PASS	AC=2;AN=4
chr1	91980447	.	A	G	97.21	PASS	AC=20;AN=22
chr1	92174260	.	A	G	100	PASS	AC=19;AN=22
chr1	92177938	.	A	G	100	PASS	AC=2;AN=4
chr1	92185657	.	C	T	100	PASS	AC=12;AN=14
chr1	92200382	.	T	C	98.08	PASS	AC=4;AN=8
chr1	92262874	.	T	C	90.11	PASS	AC=20;AN=24
chr1	92327045	.	G	A	99.69	PASS	AC=9;AN=12
chr1	92428495	.	C	A	100	PASS	AC=17;AN=20
chr1	92442695	.	A	C	100	PASS	AC=7;AN=10
chr1	92457843	.	C	T	92.42	PASS	AC=17;AN=20
chr1	92647532	.	C	A	100	PASS	AC=24;AN=24
chr1	92974595	.	G	A	100	PASS	AC=24;AN=24
chr1	92979124	.	G	A	90.29	PASS	AC=21;AN=22
chr1	92979354	.	A	G	100	PASS	AC=22;AN=24
chr1	93089823	.	T	C	100	PASS	AC=23;AN=24
chr1	93160902	.	T	C	100	PASS	AC=24;AN=24
chr1	93302919	.	T	G	100	PASS	AC=1;AN=2
chr1	93306317	.	G	A	100	PASS	AC=23;AN=24
chr1	93581024	.	T	C	73.02	PASS	AC=13;AN=18
chr1	93617546	.	T	C	100	PASS	AC=24;AN=24
chr1	93620393	.	G	A	86.97	PASS	AC=17;AN=22
chr1	93646433	.	T	C	31.7	PASS	AC=4;AN=8
chr1	93672688	.	C	T	88.18	PASS	AC=5;AN=8
chr1	93720070	.	C	G	99.27	PASS	AC=5;AN=8
chr1	93744055	.	G	A	72.22	PASS	AC=2;AN=4
chr1	94037329	.	C	T	100	PASS	AC=5;AN=6
chr1	94341267	.	A	G	100	PASS	AC=16;AN=18
chr1	94342564	.	C	A	100	PASS	AC=13;AN=16
chr1	94343023	.	A	G	100	PASS	AC=13;AN=16
chr1	94343233	.	T	C	100	PASS	AC=21;AN=22
chr1	94344716	.	C	T	89.08	PASS	AC=9;AN=12
chr1	94387597	.	C	T	100	PASS	AC=4;AN=6
chr1	94467238	.	G	A	100	PASS	AC=2;AN=4
chr1	94467407	.	C	T	94.34	PASS	AC=2;AN=4
chr1	94471075	.	A	G	100	PASS	AC=20;AN=22
chr1	94473845	.	T	C	66.91	PASS	AC=3;AN=4
chr1	94474328	.	T	C	100	PASS	AC=4;AN=6
chr1	94496053	.	G	A	100	PASS	AC=2;AN=4
chr1	94496602	.	G	A	100	PASS	AC=1;AN=2
chr1	94502888	.	A	G	100	PASS	AC=1;AN=2
chr1	94544233	.	G	A	90.37	PASS	AC=4;AN=8
chr1	94578548	.	T	C	100	PASS	AC=24;AN=24
chr1	94639337	.	A	G	100	PASS	AC=24;AN=24
chr1	94639447	.	C	T	100	PASS	AC=24;AN=24
chr1	94930345	.	G	A	88.4	PASS	AC=5;AN=10
chr1	94998750	.	G	A	100	PASS	AC=1;AN=2
chr1	95001600	.	A	C	100	PASS	AC=24;AN=24
chr1	95294089	.	T	C	100	PASS	AC=2;AN=4
chr1	95330372	.	G	A	100	PASS	AC=24;AN=24
chr1	95709821	.	T	C	96.78	PASS	AC=24;AN=24
chr1	95709939	.	T	G	100	PASS	AC=23;AN=24
chr1	97189091	.	G	A	100	PASS	AC=10;AN=16
chr1	97272456	.	A	G	100	PASS	AC=5;AN=10
chr1	97915624	.	A	G	100	PASS	AC=2;AN=4
chr1	97981395	.	T	C	100	PASS	AC=3;AN=6
chr1	98348885	.	G	A	100	PASS	AC=23;AN=24
chr1	99156634	.	T	A	96.03	PASS	AC=7;AN=14
chr1	99164434	.	G	A	100	PASS	AC=2;AN=4
chr1	99225627	.	G	A	93.04	PASS	AC=17;AN=24
chr1	99418647	.	G	C	95.05	PASS	AC=6;AN=12
chr1	99753631	.	G	A	100	PASS	AC=4;AN=8
chr1	100174670	.	C	T	100	PASS	AC=1;AN=2
chr1	100203648	.	C	T	93.79	PASS	AC=6;AN=12
chr1	100203693	.	G	A	100	PASS	AC=6;AN=12
chr1	100327026	.	C	T	77.57	PASS	AC=4;AN=8
chr1	100336361	.	C	T	93.42	PASS	AC=18;AN=20
chr1	100340787	.	G	A	66.66	PASS	AC=5;AN=10
chr1	100361925	.	G	A	83.82	PASS	AC=4;AN=8
chr1	100547994	.	T	C	100	PASS	AC=19;AN=22
chr1	100575933	.	G	A	100	PASS	AC=19;AN=22
chr1	100598866	.	G	A	100	PASS	AC=24;AN=24
chr1	100598867	.	C	T	100	PASS	AC=24;AN=24
chr1	100672060	.	T	C	100	PASS	AC=24;AN=24
chr1	100949860	.	G	A	100	PASS	AC=1;AN=2
chr1	101005855	.	T	C	88.86	PASS	AC=22;AN=24
chr1	101006577	.	A	G	97.31	PASS	AC=14;AN=20
chr1	101007036	.	T	C	96.55	PASS	AC=3;AN=6
chr1	101007055	.	C	T	92.52	PASS	AC=21;AN=24
chr1	101203827	.	G	A	92.88	PASS	AC=18;AN=24
chr1	101339777	.	A	G	100	PASS	AC=2;AN=4
chr1	103352451	.	A	G	100	PASS	AC=13;AN=16
chr1	103354138	.	A	G	100	PASS	AC=15;AN=18
chr1	103354428	.	A	G	95.16	PASS	AC=16;AN=18
chr1	103379918	.	G	A	100	PASS	AC=13;AN=16
chr1	103496792	.	A	G	100	PASS	AC=1;AN=2
chr1	107599918	.	C	T	80.03	PASS	AC=5;AN=8
chr1	107600869	.	G	A	100	PASS	AC=4;AN=8
chr1	108113385	.	A	G	100	PASS	AC=6;AN=6
chr1	108113449	.	C	T	100	PASS	AC=19;AN=24
chr1	108113856	.	G	A	76.13	PASS	AC=12;AN=20
chr1	108113865	.	G	A	73.22	PASS	AC=12;AN=20
chr1	108115145	.	T	C	100	PASS	AC=24;AN=24
chr1	108185301	.	C	G	100	PASS	AC=3;AN=6
chr1	108185309	.	G	A	58.81	PASS	AC=2;AN=4
chr1	108307727	.	T	A	100	PASS	AC=5;AN=8
chr1	108313258	.	C	T	78.34	PASS	AC=13;AN=20
chr1	108319891	.	A	G	100	PASS	AC=1;AN=2
chr1	108728484	.	T	C	99.69	PASS	AC=3;AN=6
chr1	109261509	.	A	G	100	PASS	AC=1;AN=2
chr1	109268441	.	G	A	100	PASS	AC=2;AN=4
chr1	109268573	.	T	C	100	PASS	AC=4;AN=6
chr1	109273456	.	A	G	100	PASS	AC=4;AN=6
chr1	109289353	.	C	G	63.58	PASS	AC=3;AN=4
chr1	109325118	.	G	A	98.62	PASS	AC=1;AN=2
chr1	109338861	.	G	C	100	PASS	AC=5;AN=8
chr1	109351501	.	A	G	97.15	PASS	AC=18;AN=20
chr1	109363232	.	T	C	94.36	PASS	AC=16;AN=18
chr1	109366286	.	C	T	100	PASS	AC=2;AN=2
chr1	109369915	.	G	T	100	PASS	AC=9;AN=12
chr1	109377070	.	C	A	100	PASS	AC=6;AN=10
chr1	109394978	.	G	A	100	PASS	AC=2;AN=4
chr1	109395105	.	C	T	92.85	PASS	AC=22;AN=24
chr1	109472773	.	G	A	100	PASS	AC=13;AN=18
chr1	109486196	.	A	G	88.89	PASS	AC=15;AN=20
chr1	109735298	.	T	C	100	PASS	AC=24;AN=24
chr1	109735416	.	A	C	100	PASS	AC=18;AN=18
chr1	109737063	.	C	T	100	PASS	AC=24;AN=24
chr1	109737132	.	T	C	100	PASS	AC=24;AN=24
chr1	109737172	.	C	T	100	PASS	AC=22;AN=22
chr1	109742485	.	G	A	100	PASS	AC=23;AN=24
chr1	109745618	.	T	C	95.71	PASS	AC=23;AN=24
chr1	109771063	.	T	C	100	PASS	AC=20;AN=22
chr1	109794252	.	T	C	100	PASS	AC=24;AN=24
chr1	109795608	.	T	C	100	PASS	AC=22;AN=22
chr1	109806834	.	C	T	79.22	PASS	AC=5;AN=8
chr1	109807099	.	G	A	86.59	PASS	AC=9;AN=12
chr1	109810544	.	C	A	87.92	PASS	AC=8;AN=14
chr1	109818263	.	G	A	100	PASS	AC=24;AN=24
chr1	109824250	.	G	A	100	PASS	AC=1;AN=2
chr1	109836835	.	A	G	86.39	PASS	AC=11;AN=20
chr1	109836842	.	C	G	93.36	PASS	AC=13;AN=22
chr1	109838918	.	C	T	100	PASS	AC=24;AN=24
chr1	109839433	.	A	G	100	PASS	AC=24;AN=24
chr1	109856306	.	G	A	100	PASS	AC=10;AN=16
chr1	109897103	.	A	G	100	PASS	AC=24;AN=24
chr1	110086451	.	G	A	35.54	PASS	AC=3;AN=6
chr1	110136458	.	A	G	100	PASS	AC=17;AN=22
chr1	110148974	.	C	T	100	PASS	AC=16;AN=20
chr1	110151395	.	G	T	100	PASS	AC=5;AN=10
chr1	110162918	.	T	C	86.66	PASS	AC=6;AN=10
chr1	110163879	.	G	A	99.35	PASS	AC=6;AN=10
chr1	110170896	.	T	C	100	PASS	AC=24;AN=24
chr1	110279701	.	C	T	100	PASS	AC=17;AN=22
chr1	110295772	.	T	C	92.18	PASS	AC=22;AN=24
chr1	110299691	.	G	A	100	PASS	AC=3;AN=6
chr1	110300441	.	G	A	93.91	PASS	AC=18;AN=24
chr1	110301260	.	C	T	33.09	PASS	AC=3;AN=6
chr1	110466338	.	C	A	84.33	PASS	AC=10;AN=18
chr1	110466466	.	T	C	76.38	PASS	AC=10;AN=12
chr1	110466810	.	C	A	94.78	PASS	AC=12;AN=20
chr1	110709720	.	G	A	79.1	PASS	AC=5;AN=10
chr1	110738296	.	G	A	100	PASS	AC=10;AN=12
chr1	110740931	.	G	A	69.28	PASS	AC=2;AN=4
chr1	110883569	.	A	T	82.67	PASS	AC=3;AN=6
chr1	110883917	.	A	G	35.67	PASS	AC=5;AN=10
chr1	110924353	.	G	A	100	PASS	AC=3;AN=6
chr1	110949720	.	C	T	100	PASS	AC=16;AN=20
chr1	110950439	.	C	T	97.24	PASS	AC=11;AN=16
chr1	110998854	.	G	A	90.67	PASS	AC=13;AN=18
chr1	111060669	.	T	C	100	PASS	AC=22;AN=24
chr1	111060752	.	C	T	100	PASS	AC=1;AN=2
chr1	111061011	.	C	A	100	PASS	AC=3;AN=6
chr1	111061062	.	T	C	100	PASS	AC=17;AN=24
chr1	111061653	.	A	G	100	PASS	AC=9;AN=18
chr1	111144661	.	A	G	79.04	PASS	AC=10;AN=16
chr1	111441829	.	C	T	100	PASS	AC=6;AN=10
chr1	111726869	.	G	A	74.56	PASS	AC=3;AN=6
chr1	111857154	.	T	C	88.13	PASS	AC=9;AN=16
chr1	111857208	.	G	A	100	PASS	AC=3;AN=6
chr1	111858444	.	C	T	84.34	PASS	AC=18;AN=24
chr1	111861841	.	A	G	98.08	PASS	AC=14;AN=20
chr1	111861974	.	T	C	100	PASS	AC=9;AN=14
chr1	111862074	.	C	T	99.03	PASS	AC=5;AN=8
chr1	111862952	.	T	G	92.26	PASS	AC=13;AN=20
chr1	111893958	.	A	G	100	PASS	AC=10;AN=14
chr1	111957097	.	C	G	100	PASS	AC=17;AN=20
chr1	111957245	.	G	A	100	PASS	AC=5;AN=10
chr1	111957311	.	G	C	100	PASS	AC=10;AN=10
chr1	111957688	.	T	C	100	PASS	AC=4;AN=6
chr1	111957693	.	A	G	99.77	PASS	AC=19;AN=22
chr1	111962256	.	G	T	100	PASS	AC=2;AN=2
chr1	111964262	.	G	A	100	PASS	AC=2;AN=2
chr1	111966291	.	C	T	100	PASS	AC=2;AN=4
chr1	111991845	.	C	A	83.24	PASS	AC=16;AN=20
chr1	111992095	.	C	T	100	PASS	AC=17;AN=22
chr1	112018657	.	G	A	90.08	PASS	AC=3;AN=6
chr1	112042632	.	A	G	99.98	PASS	AC=18;AN=22
chr1	112043139	.	G	A	100	PASS	AC=1;AN=2
chr1	112251902	.	C	T	100	PASS	AC=8;AN=14
chr1	112269872	.	G	A	70.46	PASS	AC=18;AN=22
chr1	112298378	.	T	C	55.78	PASS	AC=6;AN=10
chr1	112298582	.	A	G	61.67	PASS	AC=1;AN=2
chr1	112308953	.	T	C	99.63	PASS	AC=10;AN=14
chr1	112308972	.	G	A	88.99	PASS	AC=10;AN=14
chr1	112991698	.	T	C	92.43	PASS	AC=18;AN=22
chr1	112999227	.	G	A	100	PASS	AC=23;AN=24
chr1	113000565	.	A	G	100	PASS	AC=5;AN=8
chr1	113063125	.	A	G	100	PASS	AC=16;AN=20
chr1	113083439	.	C	T	86.39	PASS	AC=16;AN=20
chr1	113098534	.	C	T	100	PASS	AC=2;AN=4
chr1	113197203	.	A	G	100	PASS	AC=3;AN=6
chr1	113232232	.	C	T	100	PASS	AC=3;AN=4
chr1	113236681	.	C	T	100	PASS	AC=14;AN=18
chr1	113237171	.	A	G	84.96	PASS	AC=13;AN=16
chr1	113239382	.	G	A	93.31	PASS	AC=11;AN=16
chr1	113243048	.	C	T	100	PASS	AC=14;AN=18
chr1	113247713	.	G	A	71.59	PASS	AC=2;AN=4
chr1	113255389	.	C	T	98.77	PASS	AC=24;AN=24
chr1	113657092	.	A	C	99.93	PASS	AC=22;AN=22
chr1	114196495	.	A	G	100	PASS	AC=2;AN=4
chr1	114354654	.	T	C	61.4	PASS	AC=2;AN=2
chr1	114354942	.	T	G	58.04	PASS	AC=3;AN=4
chr1	114377568	.	A	G	96.78	PASS	AC=24;AN=24
chr1	114424601	.	C	T	100	PASS	AC=24;AN=24
chr1	114438951	.	A	G	96.68	PASS	AC=5;AN=8
chr1	114443899	.	G	A	100	PASS	AC=6;AN=10
chr1	114447271	.	T	C	100	PASS	AC=1;AN=2
chr1	114448389	.	C	T	100	PASS	AC=9;AN=10
chr1	114449662	.	T	C	100	PASS	AC=9;AN=10
chr1	114505000	.	G	A	100	PASS	AC=11;AN=16
chr1	114515717	.	G	A	74.56	PASS	AC=8;AN=14
chr1	114633172	.	T	C	94.51	PASS	AC=1;AN=2
chr1	114680310	.	G	A	100	PASS	AC=1;AN=2
chr1	114680540	.	C	T	100	PASS	AC=5;AN=8
chr1	114948281	.	A	G	94.21	PASS	AC=16;AN=24
chr1	114948309	.	A	G	100	PASS	AC=2;AN=4
chr1	114973429	.	T	C	95.29	PASS	AC=2;AN=4
chr1	115119392	.	T	C	100	PASS	AC=6;AN=8
chr1	115168097	.	T	C	100	PASS	AC=3;AN=6
chr1	115537933	.	A	G	98.99	PASS	AC=9;AN=16
chr1	115576023	.	A	G	100	PASS	AC=24;AN=24
chr1	115590998	.	T	C	100	PASS	AC=10;AN=18
chr1	115591058	.	T	C	100	PASS	AC=13;AN=20
chr1	115604798	.	C	T	86.19	PASS	AC=9;AN=16
chr1	115829313	.	G	A	71.22	PASS	AC=3;AN=6
chr1	116234313	.	A	G	89.26	PASS	AC=17;AN=20
chr1	116234505	.	A	G	95.93	PASS	AC=19;AN=24
chr1	116236351	.	T	G	75.65	PASS	AC=7;AN=14
chr1	116239633	.	T	G	97.28	PASS	AC=10;AN=20
chr1	116239751	.	A	G	93.8	PASS	AC=8;AN=16
chr1	116243877	.	G	A	89.06	PASS	AC=7;AN=14
chr1	116310937	.	C	T	96.14	PASS	AC=5;AN=10
chr1	116310967	.	T	C	98.14	PASS	AC=15;AN=20
chr1	116382511	.	A	T	100	PASS	AC=24;AN=24
chr1	116383300	.	T	C	98.14	PASS	AC=23;AN=24
chr1	116384534	.	C	T	100	PASS	AC=1;AN=2
chr1	116384580	.	C	T	100	PASS	AC=9;AN=14
chr1	116384773	.	A	G	92.22	PASS	AC=6;AN=8
chr1	116385122	.	T	C	80.76	PASS	AC=9;AN=14
chr1	116386105	.	G	A	87.55	PASS	AC=7;AN=10
chr1	116534852	.	C	T	100	PASS	AC=10;AN=16
chr1	116569530	.	G	C	100	PASS	AC=22;AN=24
chr1	116605423	.	C	T	69.11	PASS	AC=2;AN=4
chr1	116609185	.	G	A	100	PASS	AC=5;AN=8
chr1	116610388	.	A	G	100	PASS	AC=24;AN=24
chr1	116655272	.	C	A	18.61	PASS	AC=1;AN=2
chr1	116670774	.	A	G	88.2	PASS	AC=8;AN=12
chr1	116931628	.	C	A	100	PASS	AC=2;AN=4
chr1	116948712	.	G	A	94.29	PASS	AC=7;AN=12
chr1	117078729	.	A	G	100	PASS	AC=1;AN=2
chr1	117122130	.	T	C	86.9	PASS	AC=14;AN=22
chr1	117150918	.	G	T	97.71	PASS	AC=1;AN=2
chr1	117487710	.	A	G	92.25	PASS	AC=18;AN=20
chr1	117503940	.	G	A	91.81	PASS	AC=7;AN=12
chr1	117529458	.	G	A	92.56	PASS	AC=14;AN=18
chr1	117530273	.	A	G	100	PASS	AC=15;AN=20
chr1	117532291	.	A	G	100	PASS	AC=6;AN=10
chr1	117532790	.	C	T	100	PASS	AC=7;AN=10
chr1	117554421	.	A	G	100	PASS	AC=2;AN=4
chr1	117559726	.	A	G	100	PASS	AC=19;AN=22
chr1	117560818	.	A	G	86.18	PASS	AC=11;AN=16
chr1	117560929	.	C	A	100	PASS	AC=6;AN=10
chr1	117602960	.	C	A	100	PASS	AC=19;AN=22
chr1	117616279	.	T	C	80.19	PASS	AC=2;AN=4
chr1	117617705	.	A	G	100	PASS	AC=14;AN=18
chr1	117618067	.	C	T	95.74	PASS	AC=12;AN=14
chr1	117656088	.	A	G	45.85	PASS	AC=3;AN=6
chr1	117659352	.	C	T	100	PASS	AC=2;AN=4
chr1	117715026	.	C	T	100	PASS	AC=23;AN=24
chr1	117785979	.	T	C	100	PASS	AC=24;AN=24
chr1	117786057	.	G	T	84.23	PASS	AC=4;AN=6
chr1	118065841	.	A	G	100	PASS	AC=13;AN=16
chr1	118165577	.	C	G	100	PASS	AC=1;AN=2
chr1	118166096	.	C	T	96.76	PASS	AC=5;AN=8
chr1	118166750	.	A	G	100	PASS	AC=6;AN=10
chr1	118166853	.	C	A	98.65	PASS	AC=2;AN=4
chr1	118166877	.	C	T	100	PASS	AC=13;AN=18
chr1	118167199	.	A	G	94.25	PASS	AC=13;AN=18
chr1	118167653	.	C	T	90.01	PASS	AC=4;AN=6
chr1	118168234	.	C	T	100	PASS	AC=5;AN=6
chr1	118168826	.	C	T	98.27	PASS	AC=4;AN=6
chr1	118169463	.	G	A	99.72	PASS	AC=11;AN=16
chr1	118491102	.	G	A	100	PASS	AC=1;AN=2
chr1	118495153	.	T	G	100	PASS	AC=1;AN=2
chr1	118509278	.	G	A	46.36	PASS	AC=1;AN=2
chr1	118509284	.	G	T	35.89	PASS	AC=1;AN=2
chr1	118516082	.	A	T	100	PASS	AC=1;AN=2
chr1	118530796	.	C	T	100	PASS	AC=4;AN=6
chr1	118537074	.	A	G	100	PASS	AC=5;AN=8
chr1	118565953	.	G	A	73.29	PASS	AC=3;AN=6
chr1	118583408	.	G	A	100	PASS	AC=3;AN=6
chr1	118624123	.	C	T	100	PASS	AC=4;AN=6
chr1	118629599	.	G	A	100	PASS	AC=3;AN=6
chr1	118644524	.	T	A	100	PASS	AC=5;AN=8
chr1	118657952	.	C	T	100	PASS	AC=3;AN=6
chr1	118693217	.	T	C	96.42	PASS	AC=12;AN=16
chr1	119427454	.	G	A	100	PASS	AC=3;AN=6
chr1	119469188	.	G	T	100	PASS	AC=2;AN=4
chr1	119575818	.	C	G	68.4	PASS	AC=4;AN=8
chr1	119923724	.	T	C	96.99	PASS	AC=8;AN=14
chr1	120057158	.	C	T	82.93	PASS	AC=10;AN=18
chr1	120164738	.	C	T	100	PASS	AC=19;AN=22
chr1	120166681	.	G	A	93.1	PASS	AC=16;AN=18
chr1	120267544	.	C	T	100	PASS	AC=8;AN=14
chr1	120285546	.	G	A	83.3	PASS	AC=13;AN=20
chr1	120336785	.	C	T	100	PASS	AC=4;AN=6
chr1	120378678	.	C	T	100	PASS	AC=14;AN=18
chr1	120455441	.	A	G	100	PASS	AC=1;AN=2
chr1	120468425	.	G	A	100	PASS	AC=3;AN=4
chr1	120471712	.	C	T	41.6	PASS	AC=3;AN=6
chr1	120543918	.	T	C	92.51	PASS	AC=9;AN=18
chr1	144617179	.	T	C	35.48	PASS	AC=2;AN=4
chr1	145277311	.	T	C	100	PASS	AC=1;AN=2
chr1	145399229	.	C	T	84.39	PASS	AC=7;AN=10
chr1	145532549	.	T	C	100	PASS	AC=23;AN=24
chr1	145536082	.	G	A	100	PASS	AC=5;AN=8
chr1	145542281	.	G	A	89.32	PASS	AC=5;AN=8
chr1	145561594	.	C	T	96.88	PASS	AC=18;AN=22
chr1	145562087	.	G	A	100	PASS	AC=4;AN=6
chr1	145562881	.	T	C	96.98	PASS	AC=18;AN=20
chr1	145586403	.	G	T	100	PASS	AC=24;AN=24
chr1	146626922	.	T	C	96.84	PASS	AC=18;AN=20
chr1	146672906	.	C	T	100	PASS	AC=24;AN=24
chr1	146736092	.	C	T	81.02	PASS	AC=1;AN=2
chr1	146740502	.	C	G	100	PASS	AC=1;AN=2
chr1	146751782	.	A	C	100	PASS	AC=24;AN=24
chr1	146767149	.	G	T	100	PASS	AC=24;AN=24
chr1	147091972	.	C	T	90.43	PASS	AC=4;AN=8
chr1	147119273	.	G	A	89.22	PASS	AC=10;AN=18
chr1	147124310	.	T	G	100	PASS	AC=20;AN=24
chr1	147229299	.	G	A	91.97	PASS	AC=21;AN=24
chr1	147716794	.	C	T	67.34	PASS	AC=1;AN=2
chr1	149680250	.	G	A	100	PASS	AC=1;AN=2
chr1	149906413	.	T	C	100	PASS	AC=6;AN=10
chr1	149908108	.	A	G	97.67	PASS	AC=12;AN=16
chr1	149914683	.	G	A	93.42	PASS	AC=11;AN=14
chr1	149915754	.	G	A	38.64	PASS	AC=2;AN=4
chr1	150123132	.	C	G	90.88	PASS	AC=2;AN=4
chr1	150199123	.	G	T	75.76	PASS	AC=11;AN=18
chr1	150239478	.	T	G	73.53	PASS	AC=3;AN=6
chr1	150418796	.	C	T	87.53	PASS	AC=4;AN=8
chr1	150460348	.	C	T	98.15	PASS	AC=3;AN=6
chr1	150483355	.	C	T	59.38	PASS	AC=8;AN=12
chr1	150484987	.	G	A	95.4	PASS	AC=9;AN=14
chr1	150526044	.	G	C	100	PASS	AC=13;AN=16
chr1	150531008	.	T	C	82.37	PASS	AC=21;AN=24
chr1	150547747	.	G	A	38.88	PASS	AC=5;AN=8
chr1	150679033	.	G	A	100	PASS	AC=7;AN=10
chr1	150727539	.	G	A	100	PASS	AC=7;AN=10
chr1	150771703	.	T	C	100	PASS	AC=24;AN=24
chr1	150779755	.	C	T	100	PASS	AC=24;AN=24
chr1	150808889	.	C	G	100	PASS	AC=7;AN=10
chr1	150960350	.	A	C	98.56	PASS	AC=14;AN=20
chr1	150969567	.	A	G	100	PASS	AC=24;AN=24
chr1	150969992	.	T	C	98.49	PASS	AC=22;AN=22
chr1	150975108	.	T	C	96.67	PASS	AC=18;AN=24
chr1	150999737	.	A	G	94.55	PASS	AC=13;AN=20
chr1	151006537	.	G	A	92.75	PASS	AC=7;AN=14
chr1	151006539	.	C	A	91.5	PASS	AC=18;AN=20
chr1	151019180	.	A	G	98.38	PASS	AC=19;AN=24
chr1	151040435	.	G	A	96.9	PASS	AC=19;AN=22
chr1	151079661	.	C	T	33.22	PASS	AC=1;AN=2
chr1	151108137	.	T	G	91.8	PASS	AC=20;AN=22
chr1	151215011	.	A	G	100	PASS	AC=2;AN=4
chr1	151239051	.	T	C	93.28	PASS	AC=14;AN=22
chr1	151254041	.	T	C	95.83	PASS	AC=15;AN=20
chr1	151259043	.	C	T	63.78	PASS	AC=4;AN=6
chr1	151259543	.	G	A	77.85	PASS	AC=4;AN=6
chr1	151288172	.	G	A	75.49	PASS	AC=14;AN=22
chr1	151288391	.	A	G	100	PASS	AC=24;AN=24
chr1	151316161	.	G	A	96.42	PASS	AC=22;AN=22
chr1	151372138	.	G	A	73.88	PASS	AC=6;AN=12
chr1	151374025	.	T	C	98.89	PASS	AC=11;AN=16
chr1	151376067	.	A	G	94.71	PASS	AC=7;AN=14
chr1	151376075	.	T	C	92.76	PASS	AC=7;AN=12
chr1	151377407	.	A	C	100	PASS	AC=8;AN=14
chr1	151497202	.	G	A	91.21	PASS	AC=6;AN=10
chr1	151501841	.	C	G	65.39	PASS	AC=6;AN=10
chr1	151512895	.	A	G	64.72	PASS	AC=1;AN=2
chr1	151671355	.	T	C	86.47	PASS	AC=4;AN=8
chr1	151675414	.	A	G	95.95	PASS	AC=18;AN=24
chr1	151733327	.	T	C	16.68	PASS	AC=2;AN=4
chr1	151733335	.	T	G	59.35	PASS	AC=11;AN=16
chr1	151735576	.	T	C	88.7	PASS	AC=2;AN=4
chr1	151746235	.	C	T	88.92	PASS	AC=6;AN=12
chr1	151747970	.	A	G	95.9	PASS	AC=11;AN=16
chr1	151801951	.	G	A	90.13	PASS	AC=5;AN=8
chr1	151820324	.	T	C	90.92	PASS	AC=10;AN=14
chr1	152079989	.	T	G	79.25	PASS	AC=18;AN=24
chr1	152081108	.	G	A	71.56	PASS	AC=4;AN=8
chr1	152085505	.	A	C	100	PASS	AC=24;AN=24
chr1	152192395	.	G	A	100	PASS	AC=2;AN=4
chr1	152192978	.	T	C	100	PASS	AC=23;AN=24
chr1	152193121	.	G	T	100	PASS	AC=7;AN=10
chr1	152193547	.	G	A	100	PASS	AC=24;AN=24
chr1	152193605	.	C	T	90.77	PASS	AC=3;AN=6
chr1	152193851	.	C	T	97.98	PASS	AC=9;AN=12
chr1	152280688	.	A	G	36.36	PASS	AC=1;AN=2
chr1	152281745	.	G	T	100	PASS	AC=3;AN=6
chr1	152282267	.	G	A	92.39	PASS	AC=13;AN=18
chr1	152286032	.	C	T	100	PASS	AC=13;AN=18
chr1	152286126	.	A	G	100	PASS	AC=2;AN=4
chr1	152323132	.	G	T	94.68	PASS	AC=9;AN=14
chr1	152326843	.	C	T	100	PASS	AC=4;AN=6
chr1	152329369	.	C	G	82.96	PASS	AC=6;AN=8
chr1	152329435	.	C	T	99.09	PASS	AC=9;AN=14
chr1	152331240	.	G	A	100	PASS	AC=9;AN=14
chr1	152382120	.	C	T	79.92	PASS	AC=10;AN=14
chr1	152484129	.	G	A	96.43	PASS	AC=19;AN=24
chr1	152488063	.	C	T	96.69	PASS	AC=7;AN=8
chr1	152488146	.	G	A	64.97	PASS	AC=3;AN=4
chr1	152488428	.	T	C	100	PASS	AC=19;AN=24
chr1	152659848	.	A	G	100	PASS	AC=1;AN=2
chr1	152692074	.	G	C	80.51	PASS	AC=2;AN=4
chr1	152692472	.	A	C	54.38	PASS	AC=2;AN=4
chr1	152692512	.	G	A	100	PASS	AC=1;AN=2
chr1	152692588	.	A	G	80.03	PASS	AC=2;AN=4
chr1	152692781	.	G	T	73.31	PASS	AC=2;AN=4
chr1	152692803	.	A	C	100	PASS	AC=1;AN=2
chr1	152732174	.	T	C	84.48	PASS	AC=10;AN=16
chr1	152732214	.	A	C	88.47	PASS	AC=1;AN=2
chr1	152732567	.	G	A	96.91	PASS	AC=10;AN=16
chr1	152733301	.	T	A	75.71	PASS	AC=10;AN=16
chr1	152733376	.	C	G	100	PASS	AC=2;AN=4
chr1	152734187	.	G	A	100	PASS	AC=1;AN=2
chr1	152734390	.	C	T	100	PASS	AC=11;AN=18
chr1	152883680	.	A	G	72.72	PASS	AC=16;AN=22
chr1	152884084	.	G	A	100	PASS	AC=3;AN=6
chr1	152884111	.	G	A	95.14	PASS	AC=17;AN=22
chr1	152884247	.	A	G	89.25	PASS	AC=16;AN=20
chr1	152944594	.	C	T	82.4	PASS	AC=13;AN=20
chr1	152957887	.	G	A	42.95	PASS	AC=9;AN=18
chr1	152958267	.	T	C	92.82	PASS	AC=13;AN=20
chr1	152975941	.	C	G	99.4	PASS	AC=12;AN=18
chr1	152976108	.	C	T	99.96	PASS	AC=13;AN=20
chr1	152976306	.	T	G	74.24	PASS	AC=9;AN=18
chr1	153004848	.	T	C	57.89	PASS	AC=6;AN=8
chr1	153005156	.	C	T	94.68	PASS	AC=13;AN=20
chr1	153276449	.	T	C	100	PASS	AC=4;AN=8
chr1	153277423	.	C	T	100	PASS	AC=14;AN=22
chr1	153314153	.	C	A	100	PASS	AC=24;AN=24
chr1	153315579	.	A	G	100	PASS	AC=23;AN=24
chr1	153362507	.	A	G	100	PASS	AC=1;AN=2
chr1	153509890	.	T	C	100	PASS	AC=2;AN=4
chr1	153509892	.	A	G	100	PASS	AC=3;AN=6
chr1	153588340	.	C	T	100	PASS	AC=7;AN=10
chr1	153604029	.	C	T	96.78	PASS	AC=19;AN=24
chr1	153653757	.	G	C	100	PASS	AC=1;AN=2
chr1	153743234	.	T	C	98.23	PASS	AC=15;AN=22
chr1	153780298	.	C	T	52.49	PASS	AC=1;AN=2
chr1	153903049	.	T	C	100	PASS	AC=1;AN=2
chr1	153913699	.	T	G	85.07	PASS	AC=11;AN=18
chr1	153941514	.	C	T	62.88	PASS	AC=10;AN=16
chr1	153994647	.	C	T	100	PASS	AC=10;AN=14
chr1	154108387	.	G	A	100	PASS	AC=24;AN=24
chr1	154199748	.	C	G	99.77	PASS	AC=2;AN=4
chr1	154245917	.	T	C	17.07	PASS	AC=1;AN=2
chr1	154295592	.	C	T	100	PASS	AC=8;AN=12
chr1	154296076	.	T	C	84.07	PASS	AC=4;AN=8
chr1	154303976	.	T	C	100	PASS	AC=8;AN=12
chr1	154313689	.	G	A	100	PASS	AC=1;AN=2
chr1	154316434	.	C	T	52.73	PASS	AC=4;AN=6
chr1	154317153	.	C	T	100	PASS	AC=12;AN=16
chr1	154320942	.	A	G	97.33	PASS	AC=4;AN=8
chr1	154323772	.	A	G	100	PASS	AC=5;AN=8
chr1	154401679	.	G	A	90.12	PASS	AC=1;AN=2
chr1	154426970	.	A	C	82.13	PASS	AC=11;AN=16
chr1	154437896	.	T	C	100	PASS	AC=23;AN=24
chr1	154438880	.	T	C	100	PASS	AC=22;AN=24
chr1	154516571	.	T	C	97.82	PASS	AC=24;AN=24
chr1	154516578	.	G	A	75.14	PASS	AC=2;AN=4
chr1	154556663	.	G	A	76.43	PASS	AC=12;AN=18
chr1	154561925	.	C	T	76.71	PASS	AC=7;AN=10
chr1	154573967	.	T	C	100	PASS	AC=17;AN=20
chr1	154600372	.	A	G	68.07	PASS	AC=9;AN=10
chr1	154744807	.	C	G	78.52	PASS	AC=11;AN=16
chr1	154744852	.	A	G	97.82	PASS	AC=24;AN=24
chr1	154917314	.	G	A	100	PASS	AC=22;AN=22
chr1	154936312	.	C	T	55.66	PASS	AC=1;AN=2
chr1	154987526	.	C	T	89.55	PASS	AC=21;AN=22
chr1	155006091	.	A	G	96.35	PASS	AC=21;AN=24
chr1	155006999	.	C	T	92.22	PASS	AC=21;AN=24
chr1	155019710	.	A	C	100	PASS	AC=24;AN=24
chr1	155026942	.	A	C	97.62	PASS	AC=21;AN=22
chr1	155028450	.	C	A	97	PASS	AC=1;AN=2
chr1	155059851	.	A	G	97.22	PASS	AC=23;AN=24
chr1	155106697	.	G	A	100	PASS	AC=23;AN=24
chr1	155149718	.	G	A	93.08	PASS	AC=21;AN=24
chr1	155162067	.	C	T	93.18	PASS	AC=18;AN=20
chr1	155230131	.	C	T	88.02	PASS	AC=12;AN=16
chr1	155258752	.	G	A	100	PASS	AC=19;AN=22
chr1	155258756	.	C	T	100	PASS	AC=19;AN=22
chr1	155260383	.	G	T	95	PASS	AC=19;AN=22
chr1	155408635	.	T	C	100	PASS	AC=24;AN=24
chr1	155658085	.	T	C	70.6	PASS	AC=19;AN=22
chr1	155701143	.	G	A	79.53	PASS	AC=2;AN=4
chr1	155735012	.	T	C	94.29	PASS	AC=21;AN=24
chr1	155837865	.	G	C	100	PASS	AC=24;AN=24
chr1	155838267	.	T	C	100	PASS	AC=24;AN=24
chr1	155911517	.	C	A	100	PASS	AC=2;AN=4
chr1	155912486	.	T	C	100	PASS	AC=18;AN=18
chr1	156011444	.	T	C	26.48	PASS	AC=1;AN=2
chr1	156106185	.	T	C	100	PASS	AC=2;AN=2
chr1	156107534	.	C	T	64.34	PASS	AC=5;AN=10
chr1	156144971	.	G	A	100	PASS	AC=1;AN=2
chr1	156146218	.	C	T	100	PASS	AC=5;AN=8
chr1	156202173	.	A	G	100	PASS	AC=8;AN=14
chr1	156206121	.	G	A	87.01	PASS	AC=8;AN=14
chr1	156213921	.	C	T	77.23	PASS	AC=7;AN=12
chr1	156220056	.	T	C	73.42	PASS	AC=8;AN=14
chr1	156233189	.	C	T	41.9	PASS	AC=3;AN=6
chr1	156255142	.	C	T	82.07	PASS	AC=1;AN=2
chr1	156255456	.	G	A	31.13	PASS	AC=3;AN=6
chr1	156263940	.	T	C	55.78	PASS	AC=3;AN=6
chr1	156264000	.	G	A	88.75	PASS	AC=1;AN=2
chr1	156280969	.	G	A	82.58	PASS	AC=3;AN=6
chr1	156280971	.	G	A	89.5	PASS	AC=3;AN=6
chr1	156306918	.	G	A	56.89	PASS	AC=2;AN=4
chr1	156347131	.	G	A	76.34	PASS	AC=5;AN=8
chr1	156351699	.	G	A	100	PASS	AC=14;AN=18
chr1	156354367	.	A	G	94.09	PASS	AC=20;AN=22
chr1	156446903	.	T	C	82.54	PASS	AC=13;AN=16
chr1	156450719	.	G	A	37.37	PASS	AC=2;AN=4
chr1	156450740	.	G	A	65.08	PASS	AC=11;AN=14
chr1	156499969	.	T	C	100	PASS	AC=15;AN=20
chr1	156518379	.	G	A	91.62	PASS	AC=15;AN=20
chr1	156526387	.	C	G	95.82	PASS	AC=10;AN=14
chr1	156526444	.	T	C	100	PASS	AC=24;AN=24
chr1	156536221	.	G	C	100	PASS	AC=24;AN=24
chr1	156536251	.	T	C	100	PASS	AC=24;AN=24
chr1	156551848	.	A	G	62.54	PASS	AC=4;AN=8
chr1	156563813	.	G	A	100	PASS	AC=22;AN=22
chr1	156563852	.	C	T	93.11	PASS	AC=23;AN=24
chr1	156564922	.	C	T	74.24	PASS	AC=12;AN=18
chr1	156565170	.	T	G	48.24	PASS	AC=1;AN=2
chr1	156568252	.	A	G	100	PASS	AC=2;AN=4
chr1	156622252	.	G	A	100	PASS	AC=5;AN=6
chr1	156627996	.	T	C	78.87	PASS	AC=6;AN=8
chr1	156639753	.	G	A	90.05	PASS	AC=20;AN=24
chr1	156640156	.	G	A	68.53	PASS	AC=12;AN=24
chr1	156640308	.	C	T	78.8	PASS	AC=7;AN=8
chr1	156640503	.	C	T	100	PASS	AC=6;AN=8
chr1	156641537	.	C	T	78.39	PASS	AC=4;AN=8
chr1	156713512	.	C	T	93.71	PASS	AC=21;AN=24
chr1	156713558	.	G	A	37.38	PASS	AC=2;AN=4
chr1	156737969	.	C	T	33.52	PASS	AC=2;AN=4
chr1	156785617	.	G	A	94.64	PASS	AC=17;AN=24
chr1	156814027	.	G	A	100	PASS	AC=2;AN=4
chr1	156846233	.	G	A	60.98	PASS	AC=2;AN=4
chr1	156848995	.	C	T	65.17	PASS	AC=3;AN=6
chr1	156877457	.	T	C	100	PASS	AC=20;AN=24
chr1	156877797	.	C	A	79.46	PASS	AC=6;AN=8
chr1	156878531	.	T	C	55.32	PASS	AC=4;AN=6
chr1	156879580	.	C	T	77.7	PASS	AC=5;AN=8
chr1	156883215	.	C	A	89.64	PASS	AC=7;AN=10
chr1	156883493	.	G	A	93.87	PASS	AC=10;AN=16
chr1	156883546	.	A	G	97.04	PASS	AC=16;AN=20
chr1	156884584	.	C	T	71.45	PASS	AC=7;AN=12
chr1	156902222	.	G	A	96.11	PASS	AC=7;AN=12
chr1	156902259	.	G	A	100	PASS	AC=19;AN=20
chr1	156902281	.	T	G	100	PASS	AC=7;AN=12
chr1	156904644	.	A	G	88.51	PASS	AC=7;AN=12
chr1	156904818	.	G	A	84.48	PASS	AC=6;AN=10
chr1	156907081	.	T	C	98.65	PASS	AC=17;AN=18
chr1	156909695	.	G	A	100	PASS	AC=7;AN=12
chr1	156939067	.	G	A	99.93	PASS	AC=4;AN=6
chr1	157062696	.	G	T	85.42	PASS	AC=6;AN=10
chr1	157069261	.	A	C	59.31	PASS	AC=2;AN=4
chr1	157095470	.	A	G	93.05	PASS	AC=6;AN=8
chr1	157489535	.	G	A	100	PASS	AC=1;AN=2
chr1	157490886	.	C	T	100	PASS	AC=1;AN=2
chr1	157494106	.	C	T	100	PASS	AC=1;AN=2
chr1	157504422	.	C	T	100	PASS	AC=1;AN=2
chr1	157508882	.	C	T	93.05	PASS	AC=19;AN=24
chr1	157509025	.	C	T	100	PASS	AC=21;AN=24
chr1	157514091	.	C	T	100	PASS	AC=1;AN=2
chr1	157514097	.	A	G	100	PASS	AC=23;AN=24
chr1	157517127	.	C	T	30.65	PASS	AC=1;AN=2
chr1	157557701	.	G	A	95.99	PASS	AC=17;AN=20
chr1	157567751	.	A	G	96.8	PASS	AC=10;AN=12
chr1	157648543	.	T	C	100	PASS	AC=2;AN=4
chr1	157668194	.	A	G	12.24	PASS	AC=1;AN=2
chr1	157668390	.	T	C	89.55	PASS	AC=8;AN=12
chr1	157744261	.	G	C	57.96	PASS	AC=1;AN=2
chr1	157805650	.	A	T	98.68	PASS	AC=8;AN=14
chr1	158057633	.	C	G	74.53	PASS	AC=6;AN=10
chr1	158224904	.	C	T	100	PASS	AC=7;AN=12
chr1	158225019	.	C	G	90.85	PASS	AC=7;AN=12
chr1	158263011	.	T	C	100	PASS	AC=1;AN=2
chr1	158324425	.	A	G	95.94	PASS	AC=16;AN=20
chr1	158368315	.	G	A	52.36	PASS	AC=2;AN=4
chr1	158368846	.	T	C	100	PASS	AC=6;AN=8
chr1	158368974	.	A	G	82.36	PASS	AC=3;AN=6
chr1	158369064	.	A	G	100	PASS	AC=3;AN=6
chr1	158435927	.	C	A	100	PASS	AC=1;AN=2
chr1	158450238	.	G	A	100	PASS	AC=4;AN=8
chr1	158450314	.	A	G	89.41	PASS	AC=11;AN=16
chr1	158450382	.	C	T	97.23	PASS	AC=11;AN=16
chr1	158517142	.	C	T	97.21	PASS	AC=7;AN=14
chr1	158517353	.	G	A	75.36	PASS	AC=6;AN=12
chr1	158549264	.	G	A	89.9	PASS	AC=12;AN=16
chr1	158549420	.	C	T	100	PASS	AC=8;AN=14
chr1	158549492	.	C	T	93.44	PASS	AC=11;AN=16
chr1	158549511	.	A	G	96.81	PASS	AC=10;AN=14
chr1	158577109	.	A	C	94.86	PASS	AC=7;AN=14
chr1	158582646	.	T	C	98.9	PASS	AC=11;AN=14
chr1	158584091	.	A	G	90.49	PASS	AC=11;AN=14
chr1	158592935	.	G	A	100	PASS	AC=5;AN=8
chr1	158597507	.	G	C	92.6	PASS	AC=5;AN=8
chr1	158606449	.	G	T	100	PASS	AC=5;AN=8
chr1	158607935	.	T	G	100	PASS	AC=7;AN=14
chr1	158612236	.	A	G	94.33	PASS	AC=12;AN=16
chr1	158619728	.	A	C	100	PASS	AC=12;AN=12
chr1	158626378	.	C	T	100	PASS	AC=4;AN=8
chr1	158631171	.	A	C	95.33	PASS	AC=4;AN=8
chr1	158647522	.	A	G	95.96	PASS	AC=14;AN=20
chr1	158669782	.	C	T	91.58	PASS	AC=3;AN=4
chr1	158687224	.	G	A	92.52	PASS	AC=6;AN=10
chr1	158687896	.	C	T	66.66	PASS	AC=5;AN=8
chr1	158724634	.	A	G	9.16	PASS	AC=1;AN=2
chr1	158735595	.	C	T	100	PASS	AC=16;AN=22
chr1	158735691	.	T	C	100	PASS	AC=17;AN=22
chr1	158735740	.	A	G	98.43	PASS	AC=16;AN=22
chr1	158735892	.	A	G	100	PASS	AC=16;AN=22
chr1	158736215	.	G	A	100	PASS	AC=17;AN=22
chr1	158736445	.	C	T	100	PASS	AC=10;AN=14
chr1	158746678	.	T	C	95.37	PASS	AC=8;AN=14
chr1	158746847	.	A	G	98.16	PASS	AC=8;AN=14
chr1	158817599	.	C	T	100	PASS	AC=2;AN=4
chr1	158986477	.	G	C	100	PASS	AC=17;AN=24
chr1	158990247	.	A	G	92.95	PASS	AC=8;AN=14
chr1	159002377	.	C	A	100	PASS	AC=17;AN=22
chr1	159021727	.	C	T	100	PASS	AC=2;AN=4
chr1	159043196	.	C	T	100	PASS	AC=1;AN=2
chr1	159169641	.	T	C	100	PASS	AC=22;AN=24
chr1	159175354	.	G	A	100	PASS	AC=3;AN=6
chr1	159273943	.	G	A	100	PASS	AC=2;AN=4
chr1	159283494	.	T	C	98.51	PASS	AC=10;AN=16
chr1	159283746	.	T	C	100	PASS	AC=11;AN=18
chr1	159409734	.	G	T	100	PASS	AC=24;AN=24
chr1	159409757	.	T	C	100	PASS	AC=2;AN=4
chr1	159409857	.	A	G	92.94	PASS	AC=5;AN=8
chr1	159409884	.	G	A	100	PASS	AC=6;AN=10
chr1	159505101	.	G	A	100	PASS	AC=1;AN=2
chr1	159505297	.	C	T	100	PASS	AC=9;AN=16
chr1	159558258	.	A	G	100	PASS	AC=24;AN=24
chr1	159785370	.	T	C	99	PASS	AC=5;AN=10
chr1	159785425	.	A	G	87.07	PASS	AC=6;AN=10
chr1	159802683	.	G	A	100	PASS	AC=5;AN=8
chr1	159850401	.	C	G	100	PASS	AC=4;AN=8
chr1	159854251	.	T	C	100	PASS	AC=3;AN=4
chr1	159897132	.	T	C	35.22	PASS	AC=2;AN=4
chr1	159897559	.	G	T	100	PASS	AC=5;AN=10
chr1	159897638	.	T	C	100	PASS	AC=2;AN=4
chr1	159912899	.	C	T	60.86	PASS	AC=2;AN=4
chr1	159923111	.	T	G	100	PASS	AC=24;AN=24
chr1	160062472	.	C	T	50.93	PASS	AC=7;AN=10
chr1	160112138	.	A	G	100	PASS	AC=4;AN=6
chr1	160124875	.	G	A	100	PASS	AC=15;AN=20
chr1	160133955	.	G	A	85.91	PASS	AC=1;AN=2
chr1	160134205	.	C	T	100	PASS	AC=14;AN=20
chr1	160141171	.	T	G	100	PASS	AC=2;AN=4
chr1	160183935	.	A	G	100	PASS	AC=3;AN=4
chr1	160185873	.	G	A	100	PASS	AC=2;AN=4
chr1	160186773	.	T	C	24.95	PASS	AC=2;AN=4
chr1	160186801	.	G	A	21.27	PASS	AC=2;AN=4
chr1	160208439	.	C	T	62.58	PASS	AC=2;AN=4
chr1	160208472	.	T	C	81.11	PASS	AC=2;AN=4
chr1	160303416	.	G	A	87.27	PASS	AC=13;AN=22
chr1	160305044	.	C	T	79.69	PASS	AC=1;AN=2
chr1	160321065	.	A	G	64.39	PASS	AC=3;AN=4
chr1	160321499	.	C	T	100	PASS	AC=1;AN=2
chr1	160322763	.	A	G	100	PASS	AC=2;AN=4
chr1	160341142	.	T	C	85.31	PASS	AC=5;AN=10
chr1	160342015	.	T	G	86.62	PASS	AC=12;AN=20
chr1	160393905	.	A	G	87.63	PASS	AC=7;AN=12
chr1	160394937	.	A	C	74.84	PASS	AC=2;AN=4
chr1	160395003	.	G	A	100	PASS	AC=2;AN=4
chr1	160397254	.	G	T	99.86	PASS	AC=18;AN=18
chr1	160461060	.	C	T	100	PASS	AC=2;AN=4
chr1	160718069	.	A	G	100	PASS	AC=3;AN=6
chr1	160719843	.	A	C	100	PASS	AC=1;AN=2
chr1	160722007	.	C	T	100	PASS	AC=1;AN=2
chr1	160793442	.	A	G	95.01	PASS	AC=22;AN=24
chr1	160793560	.	A	G	100	PASS	AC=22;AN=24
chr1	160968609	.	G	A	65.94	PASS	AC=6;AN=10
chr1	161009523	.	G	A	100	PASS	AC=6;AN=10
chr1	161019040	.	G	C	98.6	PASS	AC=8;AN=12
chr1	161047358	.	G	A	100	PASS	AC=3;AN=4
chr1	161068836	.	A	C	100	PASS	AC=3;AN=4
chr1	161094190	.	A	G	83.53	PASS	AC=3;AN=6
chr1	161143801	.	G	A	100	PASS	AC=1;AN=2
chr1	161145005	.	C	T	100	PASS	AC=2;AN=4
chr1	161161284	.	G	C	48.92	PASS	AC=3;AN=6
chr1	161163037	.	T	C	78.32	PASS	AC=7;AN=8
chr1	161168004	.	C	T	70.93	PASS	AC=11;AN=18
chr1	161172233	.	C	A	92.29	PASS	AC=2;AN=4
chr1	161183516	.	C	T	98.17	PASS	AC=7;AN=14
chr1	161200586	.	T	G	100	PASS	AC=1;AN=2
chr1	161202605	.	G	A	83.11	PASS	AC=13;AN=16
chr1	161274905	.	T	C	100	PASS	AC=1;AN=2
chr1	161332608	.	G	A	62.64	PASS	AC=6;AN=10
chr1	161333191	.	A	G	79.02	PASS	AC=5;AN=10
chr1	161479745	.	A	G	100	PASS	AC=5;AN=8
chr1	161500130	.	A	G	88.4	PASS	AC=8;AN=16
chr1	161591542	.	G	A	83.02	PASS	AC=11;AN=16
chr1	161591548	.	C	T	80.17	PASS	AC=18;AN=22
[truncated: 29,699 more rows]
