# Supplementary material for: Validation of multiple single nucleotide variation calls by additional exome analysis with a semiconductor sequencer to supplement data of whole-genome sequencing of a human population
Source: BMC Genomics. 2014 Aug 10;15(1):673. doi: 10.1186/1471-2164-15-673 (PMC4138778; doi:10.1186/1471-2164-15-673)
Supplement: Supplementary file 5 — Additional file 5: The VCF file of merged SNP calls by Omni 2.5-8. These files contain SNP information corresponds to the Omni 2.5-8 probe set found in the target exons of Ion TargetSeq Exome Enrichment Kit. (ZIP 217 KB) [file 12864_2013_6358_MOESM5_ESM.zip]

Archive with 1 entries (1 files):
- 2012790738116813_add5.vcf
