# Supplementary material for: Validation of multiple single nucleotide variation calls by additional exome analysis with a semiconductor sequencer to supplement data of whole-genome sequencing of a human population
Source: BMC Genomics. 2014 Aug 10;15(1):673. doi: 10.1186/1471-2164-15-673 (PMC4138778; doi:10.1186/1471-2164-15-673)
Supplement: Supplementary file 5 — Additional file 5: The VCF file of merged SNP calls by Omni 2.5-8. These files contain SNP information corresponds to the Omni 2.5-8 probe set found in the target exons of Ion TargetSeq Exome Enrichment Kit. (ZIP 217 KB) [file 12864_2013_6358_MOESM5_ESM.zip › 2012790738116813_add5.vcf]

##fileformat=VCFv4.1
##INFO=<ID=AC,Number=.,Type=Integer,Description="Allele count in genotypes">
##INFO=<ID=AN,Number=1,Type=Integer,Description="Total number of alleles in called genotypes">
#CHROM	POS	ID	REF	ALT	QUAL	FILTER	INFO
chr1	856041	.	G	A	.	PASS	AC=1;AN=24
chr1	865694	.	C	T	.	PASS	AC=7;AN=24
chr1	871215	.	C	G	.	PASS	AC=7;AN=24
chr1	881627	.	G	A	.	PASS	AC=14;AN=24
chr1	888659	.	T	C	.	PASS	AC=23;AN=24
chr1	894573	.	G	A	.	PASS	AC=16;AN=24
chr1	897325	.	G	C	.	PASS	AC=23;AN=24
chr1	897738	.	C	T	.	PASS	AC=1;AN=24
chr1	900972	.	T	G	.	PASS	AC=23;AN=24
chr1	901023	.	T	C	.	PASS	AC=23;AN=24
chr1	909238	.	G	C	.	PASS	AC=22;AN=24
chr1	911595	.	A	G	.	PASS	AC=23;AN=24
chr1	911916	.	C	T	.	PASS	AC=1;AN=24
chr1	916549	.	A	G	.	PASS	AC=21;AN=24
chr1	948921	.	T	C	.	PASS	AC=24;AN=24
chr1	948921	.	T	C	.	PASS	AC=24;AN=24
chr1	949608	.	G	A	.	PASS	AC=4;AN=24
chr1	949654	.	A	G	.	PASS	AC=24;AN=24
chr1	982994	.	T	C	.	PASS	AC=24;AN=24
chr1	987200	.	C	T	.	PASS	AC=24;AN=24
chr1	989207	.	G	C	.	PASS	AC=1;AN=24
chr1	1007203	.	A	G	.	PASS	AC=20;AN=24
chr1	1118275	.	C	T	.	PASS	AC=2;AN=24
chr1	1120431	.	G	A	.	PASS	AC=3;AN=24
chr1	1153113	.	G	A	.	PASS	AC=2;AN=24
chr1	1156131	.	T	C	.	PASS	AC=24;AN=24
chr1	1158631	.	A	G	.	PASS	AC=24;AN=24
chr1	1222267	.	G	C	.	PASS	AC=12;AN=18
chr1	1231656	.	G	A	.	PASS	AC=4;AN=24
chr1	1246004	.	A	G	.	PASS	AC=20;AN=24
chr1	1254255	.	G	A	.	PASS	AC=2;AN=24
chr1	1254436	.	A	G	.	PASS	AC=17;AN=22
chr1	1263144	.	G	A	.	PASS	AC=18;AN=24
chr1	1277533	.	T	C	.	PASS	AC=24;AN=24
chr1	1425700	.	T	C	.	PASS	AC=17;AN=24
chr1	1425700	.	T	C	.	PASS	AC=17;AN=24
chr1	1451380	.	T	C	.	PASS	AC=10;AN=24
chr1	1458954	.	C	T	.	PASS	AC=5;AN=22
chr1	1510724	.	C	T	.	PASS	AC=4;AN=24
chr1	1510801	.	C	T	.	PASS	AC=21;AN=24
chr1	1558792	.	T	C	.	PASS	AC=9;AN=18
chr1	1601104	.	G	A	.	PASS	AC=5;AN=24
chr1	1684472	.	C	T	.	PASS	AC=9;AN=22
chr1	1846765	.	G	A	.	PASS	AC=15;AN=24
chr1	1847886	.	C	T	.	PASS	AC=2;AN=24
chr1	1849744	.	G	A	.	PASS	AC=7;AN=24
chr1	1854109	.	A	G	.	PASS	AC=22;AN=24
chr1	1855319	.	C	T	.	PASS	AC=7;AN=24
chr1	1858161	.	C	T	.	PASS	AC=7;AN=24
chr1	1886863	.	T	C	.	PASS	AC=6;AN=24
chr1	1887019	.	A	G	.	PASS	AC=22;AN=24
chr1	1896333	.	G	A	.	PASS	AC=2;AN=24
chr1	1896440	.	G	A	.	PASS	AC=2;AN=24
chr1	1900106	.	T	C	.	PASS	AC=3;AN=24
chr1	1900186	.	T	C	.	PASS	AC=1;AN=24
chr1	1900232	.	T	C	.	PASS	AC=3;AN=24
chr1	1916890	.	C	T	.	PASS	AC=8;AN=24
chr1	1961466	.	C	T	.	PASS	AC=1;AN=24
chr1	1987993	.	T	C	.	PASS	AC=23;AN=24
chr1	1991014	.	A	G	.	PASS	AC=9;AN=24
chr1	2005740	.	T	C	.	PASS	AC=24;AN=24
chr1	2117558	.	C	T	.	PASS	AC=1;AN=24
chr1	2337194	.	C	T	.	PASS	AC=3;AN=24
chr1	2339936	.	G	A	.	PASS	AC=1;AN=24
chr1	2340200	.	T	C	.	PASS	AC=22;AN=24
chr1	2418625	.	C	T	.	PASS	AC=4;AN=24
chr1	2430617	.	C	T	.	PASS	AC=13;AN=20
chr1	2444414	.	G	A	.	PASS	AC=11;AN=22
chr1	2452321	.	C	T	.	PASS	AC=1;AN=24
chr1	2453163	.	G	A	.	PASS	AC=1;AN=24
chr1	2490942	.	C	A	.	PASS	AC=9;AN=24
chr1	2526746	.	A	G	.	PASS	AC=9;AN=24
chr1	2541269	.	A	G	.	PASS	AC=9;AN=24
chr1	2576959	.	C	T	.	PASS	AC=1;AN=24
chr1	2938265	.	C	T	.	PASS	AC=6;AN=24
chr1	2938410	.	A	C	.	PASS	AC=5;AN=24
chr1	2938697	.	T	G	.	PASS	AC=6;AN=24
chr1	2938989	.	G	A	.	PASS	AC=5;AN=24
chr1	2939409	.	G	T	.	PASS	AC=1;AN=24
chr1	2939409	.	G	T	.	PASS	AC=1;AN=24
chr1	2980793	.	T	C	.	PASS	AC=1;AN=24
chr1	2983963	.	G	A	.	PASS	AC=6;AN=24
chr1	3301721	.	C	T	.	PASS	AC=17;AN=24
chr1	3312914	.	T	G	.	PASS	AC=17;AN=24
chr1	3328358	.	T	C	.	PASS	AC=24;AN=24
chr1	3352009	.	G	A	.	PASS	AC=9;AN=24
chr1	3353890	.	A	G	.	PASS	AC=22;AN=24
chr1	3353949	.	A	G	.	PASS	AC=22;AN=24
chr1	3354615	.	T	C	.	PASS	AC=22;AN=24
chr1	3383898	.	A	G	.	PASS	AC=22;AN=24
chr1	3389727	.	C	T	.	PASS	AC=20;AN=24
chr1	3410581	.	G	A	.	PASS	AC=4;AN=24
chr1	3421897	.	A	G	.	PASS	AC=2;AN=24
chr1	3424388	.	G	A	.	PASS	AC=3;AN=24
chr1	3425183	.	G	A	.	PASS	AC=1;AN=24
chr1	3428160	.	T	G	.	PASS	AC=12;AN=24
chr1	3428608	.	G	A	.	PASS	AC=10;AN=24
chr1	3496479	.	T	C	.	PASS	AC=16;AN=24
chr1	3511934	.	A	G	.	PASS	AC=4;AN=24
chr1	3545612	.	A	G	.	PASS	AC=8;AN=24
chr1	3551792	.	G	A	.	PASS	AC=7;AN=24
chr1	3649403	.	G	A	.	PASS	AC=6;AN=24
chr1	3649562	.	G	A	.	PASS	AC=4;AN=22
chr1	3659742	.	C	T	.	PASS	AC=6;AN=24
chr1	3669201	.	A	G	.	PASS	AC=7;AN=24
chr1	3677933	.	T	C	.	PASS	AC=6;AN=24
chr1	3688030	.	C	G	.	PASS	AC=1;AN=24
chr1	3701663	.	T	C	.	PASS	AC=6;AN=24
chr1	3703710	.	G	A	.	PASS	AC=9;AN=24
chr1	3743319	.	G	A	.	PASS	AC=10;AN=24
chr1	3745924	.	G	A	.	PASS	AC=7;AN=24
chr1	3746484	.	T	C	.	PASS	AC=1;AN=24
chr1	3755675	.	T	C	.	PASS	AC=17;AN=24
chr1	3756226	.	C	T	.	PASS	AC=1;AN=24
chr1	3761479	.	C	T	.	PASS	AC=9;AN=24
chr1	3786245	.	G	A	.	PASS	AC=8;AN=24
chr1	3800242	.	A	G	.	PASS	AC=4;AN=24
chr1	3801973	.	T	C	.	PASS	AC=2;AN=24
chr1	3807258	.	G	C	.	PASS	AC=5;AN=24
chr1	3807388	.	G	A	.	PASS	AC=2;AN=24
chr1	3807450	.	C	A	.	PASS	AC=5;AN=24
chr1	3807450	.	C	A	.	PASS	AC=5;AN=24
chr1	3807593	.	G	C	.	PASS	AC=24;AN=24
chr1	3809528	.	C	T	.	PASS	AC=2;AN=24
chr1	4772053	.	T	C	.	PASS	AC=17;AN=24
chr1	4772717	.	G	A	.	PASS	AC=5;AN=24
chr1	4834606	.	T	C	.	PASS	AC=1;AN=24
chr1	4842980	.	C	T	.	PASS	AC=3;AN=24
chr1	4842981	.	G	A	.	PASS	AC=2;AN=24
chr1	4847594	.	C	T	.	PASS	AC=1;AN=24
chr1	5926507	.	T	C	.	PASS	AC=7;AN=24
chr1	5937168	.	G	A	.	PASS	AC=17;AN=24
chr1	6157434	.	C	T	.	PASS	AC=4;AN=24
chr1	6158562	.	A	G	.	PASS	AC=9;AN=24
chr1	6162407	.	A	G	.	PASS	AC=19;AN=24
chr1	6165419	.	C	T	.	PASS	AC=8;AN=24
chr1	6184092	.	A	G	.	PASS	AC=24;AN=24
chr1	6190315	.	C	T	.	PASS	AC=7;AN=24
chr1	6196869	.	A	G	.	PASS	AC=19;AN=24
chr1	6202245	.	G	A	.	PASS	AC=8;AN=24
chr1	6211183	.	G	A	.	PASS	AC=17;AN=24
chr1	6267531	.	C	T	.	PASS	AC=1;AN=24
chr1	6271125	.	A	G	.	PASS	AC=1;AN=24
chr1	6272813	.	C	T	.	PASS	AC=1;AN=24
chr1	6278414	.	A	G	.	PASS	AC=9;AN=24
chr1	6279370	.	G	C	.	PASS	AC=6;AN=24
chr1	6314822	.	T	C	.	PASS	AC=13;AN=24
chr1	6535149	.	A	G	.	PASS	AC=1;AN=24
chr1	6592630	.	A	G	.	PASS	AC=1;AN=24
chr1	6592800	.	T	C	.	PASS	AC=1;AN=24
chr1	6614535	.	G	A	.	PASS	AC=17;AN=24
chr1	6635231	.	A	G	.	PASS	AC=24;AN=24
chr1	6635306	.	G	A	.	PASS	AC=6;AN=24
chr1	6659505	.	G	A	.	PASS	AC=7;AN=24
chr1	6695244	.	A	G	.	PASS	AC=17;AN=24
chr1	6704635	.	A	G	.	PASS	AC=18;AN=24
chr1	7723534	.	G	A	.	PASS	AC=8;AN=22
chr1	7723588	.	C	T	.	PASS	AC=3;AN=24
chr1	7723957	.	G	A	.	PASS	AC=13;AN=24
chr1	7797534	.	C	T	.	PASS	AC=1;AN=24
chr1	7870048	.	T	C	.	PASS	AC=16;AN=24
chr1	7887493	.	T	C	.	PASS	AC=24;AN=24
chr1	7887605	.	G	A	.	PASS	AC=8;AN=24
chr1	7889941	.	C	T	.	PASS	AC=9;AN=24
chr1	7909737	.	C	T	.	PASS	AC=8;AN=24
chr1	7913430	.	G	A	.	PASS	AC=8;AN=24
chr1	8390384	.	G	C	.	PASS	AC=2;AN=24
chr1	8412935	.	C	T	.	PASS	AC=17;AN=24
chr1	8412989	.	A	G	.	PASS	AC=18;AN=24
chr1	8418644	.	C	A	.	PASS	AC=18;AN=24
chr1	8421092	.	C	T	.	PASS	AC=18;AN=24
chr1	8425900	.	T	C	.	PASS	AC=1;AN=24
chr1	9009406	.	C	T	.	PASS	AC=8;AN=24
chr1	9009444	.	A	C	.	PASS	AC=14;AN=24
chr1	9009470	.	G	C	.	PASS	AC=6;AN=24
chr1	9011586	.	T	G	.	PASS	AC=20;AN=24
chr1	9011722	.	G	T	.	PASS	AC=23;AN=24
chr1	9017204	.	A	G	.	PASS	AC=12;AN=22
chr1	9030964	.	C	T	.	PASS	AC=13;AN=24
chr1	9034421	.	G	A	.	PASS	AC=16;AN=24
chr1	9064836	.	A	G	.	PASS	AC=1;AN=24
chr1	9074861	.	C	T	.	PASS	AC=2;AN=24
chr1	9079301	.	C	T	.	PASS	AC=1;AN=24
chr1	9079365	.	G	A	.	PASS	AC=9;AN=24
chr1	9129620	.	C	T	.	PASS	AC=3;AN=24
chr1	9307033	.	G	A	.	PASS	AC=10;AN=22
chr1	9307138	.	T	C	.	PASS	AC=11;AN=24
chr1	9323910	.	G	A	.	PASS	AC=14;AN=24
chr1	9324213	.	C	T	.	PASS	AC=3;AN=24
chr1	9324571	.	T	C	.	PASS	AC=3;AN=22
chr1	9325085	.	G	T	.	PASS	AC=1;AN=24
chr1	9416151	.	G	A	.	PASS	AC=12;AN=24
chr1	9427842	.	A	G	.	PASS	AC=9;AN=24
chr1	9427869	.	G	A	.	PASS	AC=20;AN=24
chr1	9804693	.	C	T	.	PASS	AC=6;AN=24
chr1	9811541	.	A	G	.	PASS	AC=8;AN=24
chr1	9888202	.	C	T	.	PASS	AC=18;AN=24
chr1	9910358	.	T	C	.	PASS	AC=3;AN=24
chr1	10190575	.	G	C	.	PASS	AC=3;AN=24
chr1	10218439	.	T	C	.	PASS	AC=8;AN=24
chr1	10238770	.	A	G	.	PASS	AC=1;AN=24
chr1	10342522	.	G	A	.	PASS	AC=5;AN=24
chr1	10342522	.	G	A	.	PASS	AC=5;AN=24
chr1	10381887	.	A	G	.	PASS	AC=1;AN=24
chr1	10397567	.	A	G	.	PASS	AC=5;AN=24
chr1	10421878	.	A	G	.	PASS	AC=1;AN=24
chr1	10435324	.	C	A	.	PASS	AC=4;AN=24
chr1	10473196	.	C	T	.	PASS	AC=9;AN=24
chr1	10473200	.	G	A	.	PASS	AC=5;AN=24
chr1	10511544	.	C	T	.	PASS	AC=15;AN=22
chr1	10511589	.	T	C	.	PASS	AC=21;AN=24
chr1	10521649	.	C	T	.	PASS	AC=6;AN=24
chr1	10596341	.	C	T	.	PASS	AC=4;AN=24
chr1	10708142	.	A	G	.	PASS	AC=3;AN=24
chr1	10709441	.	C	T	.	PASS	AC=2;AN=22
chr1	10713765	.	T	C	.	PASS	AC=6;AN=24
chr1	10725498	.	G	A	.	PASS	AC=3;AN=22
chr1	11008341	.	G	A	.	PASS	AC=6;AN=20
chr1	11014118	.	C	T	.	PASS	AC=3;AN=24
chr1	11015165	.	A	G	.	PASS	AC=3;AN=24
chr1	11024271	.	G	T	.	PASS	AC=8;AN=24
chr1	11087524	.	G	A	.	PASS	AC=23;AN=24
chr1	11090916	.	C	A	.	PASS	AC=23;AN=24
chr1	11132217	.	G	A	.	PASS	AC=23;AN=24
chr1	11181327	.	C	T	.	PASS	AC=1;AN=24
chr1	11190646	.	G	A	.	PASS	AC=3;AN=24
chr1	11205058	.	C	T	.	PASS	AC=23;AN=24
chr1	11288758	.	G	A	.	PASS	AC=21;AN=24
chr1	11301714	.	A	G	.	PASS	AC=21;AN=24
chr1	11561164	.	G	A	.	PASS	AC=2;AN=24
chr1	11561593	.	G	A	.	PASS	AC=4;AN=22
chr1	11561937	.	C	T	.	PASS	AC=2;AN=24
chr1	11562913	.	C	T	.	PASS	AC=2;AN=24
chr1	11589911	.	G	A	.	PASS	AC=6;AN=24
chr1	11596455	.	C	T	.	PASS	AC=3;AN=24
chr1	11710561	.	T	G	.	PASS	AC=9;AN=24
chr1	11766424	.	C	T	.	PASS	AC=10;AN=24
chr1	11810674	.	G	A	.	PASS	AC=9;AN=24
chr1	11810691	.	C	T	.	PASS	AC=9;AN=24
chr1	11810844	.	A	G	.	PASS	AC=8;AN=22
chr1	11826085	.	G	A	.	PASS	AC=1;AN=24
chr1	11827304	.	A	G	.	PASS	AC=24;AN=24
chr1	11827304	.	A	G	.	PASS	AC=24;AN=24
chr1	11828319	.	G	A	.	PASS	AC=20;AN=24
chr1	11828364	.	G	A	.	PASS	AC=1;AN=24
chr1	11832289	.	C	A	.	PASS	AC=3;AN=24
chr1	11835556	.	C	T	.	PASS	AC=1;AN=24
chr1	11836628	.	T	C	.	PASS	AC=21;AN=24
chr1	11836670	.	C	A	.	PASS	AC=1;AN=24
chr1	11838841	.	A	G	.	PASS	AC=1;AN=24
chr1	11839034	.	G	A	.	PASS	AC=1;AN=24
chr1	11839998	.	T	C	.	PASS	AC=24;AN=24
chr1	11847449	.	G	A	.	PASS	AC=1;AN=24
chr1	11848068	.	G	C	.	PASS	AC=1;AN=22
chr1	11850927	.	C	T	.	PASS	AC=1;AN=24
chr1	11854457	.	G	A	.	PASS	AC=24;AN=24
chr1	11854457	.	G	A	.	PASS	AC=24;AN=24
chr1	11854476	.	T	G	.	PASS	AC=4;AN=24
chr1	11854476	.	T	G	.	PASS	AC=4;AN=24
chr1	11856378	.	G	A	.	PASS	AC=8;AN=24
chr1	11863057	.	G	A	.	PASS	AC=1;AN=24
chr1	11884555	.	A	G	.	PASS	AC=24;AN=24
chr1	11897082	.	C	T	.	PASS	AC=1;AN=24
chr1	11898789	.	G	T	.	PASS	AC=1;AN=24
chr1	11907648	.	C	T	.	PASS	AC=1;AN=24
chr1	11968216	.	G	A	.	PASS	AC=1;AN=24
chr1	12009955	.	C	T	.	PASS	AC=7;AN=24
chr1	12010469	.	G	T	.	PASS	AC=3;AN=24
chr1	12024235	.	C	T	.	PASS	AC=9;AN=22
chr1	12026355	.	A	C	.	PASS	AC=2;AN=24
chr1	12034805	.	T	C	.	PASS	AC=1;AN=24
chr1	12034805	.	T	C	.	PASS	AC=1;AN=24
chr1	12049375	.	C	A	.	PASS	AC=1;AN=24
chr1	12049390	.	C	T	.	PASS	AC=1;AN=24
chr1	12081895	.	G	A	.	PASS	AC=2;AN=24
chr1	12082926	.	A	G	.	PASS	AC=13;AN=24
chr1	12089163	.	A	G	.	PASS	AC=1;AN=24
chr1	12089845	.	C	T	.	PASS	AC=1;AN=24
chr1	12089845	.	C	T	.	PASS	AC=1;AN=24
chr1	12248942	.	A	G	.	PASS	AC=2;AN=24
chr1	12251808	.	T	G	.	PASS	AC=7;AN=24
chr1	12252955	.	T	G	.	PASS	AC=2;AN=24
chr1	12253062	.	G	A	.	PASS	AC=2;AN=24
chr1	12339619	.	A	T	.	PASS	AC=7;AN=24
chr1	12401868	.	A	C	.	PASS	AC=21;AN=24
chr1	12429611	.	C	T	.	PASS	AC=3;AN=24
chr1	12628188	.	T	C	.	PASS	AC=8;AN=24
chr1	12639168	.	A	G	.	PASS	AC=19;AN=24
chr1	12779560	.	T	C	.	PASS	AC=18;AN=24
chr1	12779618	.	T	C	.	PASS	AC=18;AN=24
chr1	12785494	.	G	T	.	PASS	AC=18;AN=24
chr1	12820870	.	T	C	.	PASS	AC=18;AN=24
chr1	12835868	.	T	C	.	PASS	AC=22;AN=24
chr1	12837634	.	T	A	.	PASS	AC=22;AN=24
chr1	12837728	.	G	A	.	PASS	AC=1;AN=24
chr1	12919928	.	A	G	.	PASS	AC=2;AN=24
chr1	12920067	.	C	G	.	PASS	AC=2;AN=24
chr1	13802325	.	T	C	.	PASS	AC=15;AN=24
chr1	13802437	.	G	A	.	PASS	AC=8;AN=24
chr1	13910417	.	C	T	.	PASS	AC=14;AN=22
chr1	14105298	.	G	A	.	PASS	AC=12;AN=24
chr1	14109114	.	A	G	.	PASS	AC=12;AN=24
chr1	14143003	.	A	G	.	PASS	AC=19;AN=24
chr1	14150709	.	C	T	.	PASS	AC=21;AN=24
chr1	14150740	.	G	T	.	PASS	AC=19;AN=22
chr1	14150992	.	T	C	.	PASS	AC=21;AN=24
chr1	14507057	.	A	G	.	PASS	AC=9;AN=24
chr1	15438990	.	G	A	.	PASS	AC=17;AN=24
chr1	15441090	.	C	T	.	PASS	AC=4;AN=24
chr1	15546077	.	G	A	.	PASS	AC=2;AN=24
chr1	15599021	.	C	T	.	PASS	AC=5;AN=24
chr1	15616139	.	G	A	.	PASS	AC=1;AN=24
chr1	15627776	.	G	A	.	PASS	AC=2;AN=24
chr1	15627776	.	G	A	.	PASS	AC=2;AN=24
chr1	15639581	.	A	G	.	PASS	AC=1;AN=24
chr1	15687059	.	A	G	.	PASS	AC=7;AN=24
chr1	15708540	.	A	G	.	PASS	AC=4;AN=24
chr1	15723843	.	G	A	.	PASS	AC=8;AN=24
chr1	15788269	.	A	C	.	PASS	AC=20;AN=24
chr1	15808767	.	G	A	.	PASS	AC=16;AN=24
chr1	15808872	.	G	A	.	PASS	AC=15;AN=24
chr1	15813843	.	G	A	.	PASS	AC=1;AN=24
chr1	15813843	.	G	A	.	PASS	AC=1;AN=24
chr1	15832543	.	T	C	.	PASS	AC=16;AN=24
chr1	15844615	.	A	G	.	PASS	AC=16;AN=24
chr1	15850613	.	G	A	.	PASS	AC=16;AN=24
chr1	16069071	.	C	T	.	PASS	AC=3;AN=24
chr1	16242620	.	C	A	.	PASS	AC=8;AN=24
chr1	16256007	.	T	C	.	PASS	AC=12;AN=24
chr1	16259813	.	A	G	.	PASS	AC=12;AN=24
chr1	16260916	.	C	T	.	PASS	AC=8;AN=24
chr1	16262404	.	C	T	.	PASS	AC=8;AN=24
chr1	16272250	.	A	G	.	PASS	AC=10;AN=24
chr1	16332571	.	C	T	.	PASS	AC=2;AN=24
chr1	16332679	.	T	C	.	PASS	AC=9;AN=24
chr1	16341733	.	T	C	.	PASS	AC=15;AN=24
chr1	16342237	.	A	G	.	PASS	AC=15;AN=24
chr1	16344402	.	G	A	.	PASS	AC=15;AN=24
chr1	16344466	.	C	T	.	PASS	AC=9;AN=24
chr1	16344684	.	G	A	.	PASS	AC=9;AN=24
chr1	16345735	.	C	T	.	PASS	AC=2;AN=24
chr1	16373124	.	A	G	.	PASS	AC=24;AN=24
chr1	16451767	.	G	A	.	PASS	AC=6;AN=24
chr1	16459745	.	G	A	.	PASS	AC=2;AN=24
chr1	16464673	.	G	A	.	PASS	AC=2;AN=22
chr1	16475126	.	C	T	.	PASS	AC=1;AN=24
chr1	16577908	.	G	C	.	PASS	AC=8;AN=24
chr1	16641899	.	C	T	.	PASS	AC=11;AN=24
chr1	16725271	.	G	A	.	PASS	AC=2;AN=24
chr1	16725330	.	G	A	.	PASS	AC=8;AN=24
chr1	16736132	.	T	C	.	PASS	AC=5;AN=24
chr1	17004770	.	G	T	.	PASS	AC=5;AN=24
chr1	17004850	.	C	A	.	PASS	AC=1;AN=24
chr1	17301780	.	A	G	.	PASS	AC=8;AN=24
chr1	17314702	.	C	T	.	PASS	AC=11;AN=24
chr1	17314942	.	G	A	.	PASS	AC=9;AN=24
chr1	17319011	.	G	A	.	PASS	AC=9;AN=24
chr1	17380497	.	G	T	.	PASS	AC=22;AN=24
chr1	17394613	.	T	C	.	PASS	AC=22;AN=24
chr1	17394623	.	C	T	.	PASS	AC=22;AN=24
chr1	17395480	.	G	A	.	PASS	AC=10;AN=24
chr1	17395521	.	G	A	.	PASS	AC=10;AN=24
chr1	17396703	.	T	C	.	PASS	AC=10;AN=24
chr1	17405809	.	G	A	.	PASS	AC=10;AN=24
chr1	17413127	.	G	A	.	PASS	AC=2;AN=24
chr1	17429489	.	T	C	.	PASS	AC=2;AN=24
chr1	17550121	.	G	A	.	PASS	AC=2;AN=24
chr1	17555508	.	G	T	.	PASS	AC=3;AN=24
chr1	17557133	.	A	C	.	PASS	AC=7;AN=24
chr1	17575645	.	A	C	.	PASS	AC=2;AN=24
chr1	17586134	.	A	G	.	PASS	AC=2;AN=24
chr1	17593316	.	G	A	.	PASS	AC=2;AN=24
chr1	17597655	.	C	T	.	PASS	AC=1;AN=24
chr1	17657534	.	G	A	.	PASS	AC=16;AN=24
chr1	17657616	.	T	C	.	PASS	AC=16;AN=24
chr1	17660499	.	G	C	.	PASS	AC=16;AN=24
chr1	17662662	.	T	C	.	PASS	AC=18;AN=24
chr1	17674537	.	C	A	.	PASS	AC=16;AN=24
chr1	17707601	.	T	C	.	PASS	AC=8;AN=24
chr1	17720545	.	C	T	.	PASS	AC=1;AN=24
chr1	17739586	.	G	A	.	PASS	AC=3;AN=24
chr1	17982559	.	G	A	.	PASS	AC=3;AN=24
chr1	18023365	.	C	T	.	PASS	AC=21;AN=24
chr1	18023690	.	A	G	.	PASS	AC=21;AN=24
chr1	18149510	.	G	T	.	PASS	AC=12;AN=24
chr1	18149566	.	C	A	.	PASS	AC=17;AN=24
chr1	18152582	.	C	T	.	PASS	AC=4;AN=24
chr1	18807938	.	C	A	.	PASS	AC=13;AN=22
chr1	18808292	.	C	A	.	PASS	AC=22;AN=24
chr1	18809653	.	C	T	.	PASS	AC=3;AN=24
chr1	18809916	.	G	A	.	PASS	AC=1;AN=24
chr1	18810484	.	G	A	.	PASS	AC=15;AN=24
chr1	18810486	.	A	C	.	PASS	AC=21;AN=24
chr1	18811668	.	T	C	.	PASS	AC=22;AN=24
chr1	19018432	.	A	C	.	PASS	AC=6;AN=24
chr1	19027239	.	A	G	.	PASS	AC=11;AN=24
chr1	19166243	.	G	A	.	PASS	AC=3;AN=24
chr1	19166294	.	G	A	.	PASS	AC=10;AN=24
chr1	19166893	.	C	T	.	PASS	AC=3;AN=24
chr1	19181082	.	A	C	.	PASS	AC=4;AN=24
chr1	19181393	.	T	C	.	PASS	AC=4;AN=22
chr1	19184077	.	A	G	.	PASS	AC=4;AN=24
chr1	19186129	.	G	C	.	PASS	AC=11;AN=24
chr1	19201956	.	A	G	.	PASS	AC=19;AN=24
chr1	19202896	.	G	A	.	PASS	AC=18;AN=24
chr1	19401405	.	G	A	.	PASS	AC=8;AN=24
chr1	19411129	.	A	G	.	PASS	AC=19;AN=24
chr1	19413261	.	T	A	.	PASS	AC=18;AN=24
chr1	19415304	.	C	T	.	PASS	AC=18;AN=24
chr1	19422060	.	G	A	.	PASS	AC=7;AN=24
chr1	19433449	.	A	G	.	PASS	AC=19;AN=24
chr1	19439347	.	C	T	.	PASS	AC=1;AN=24
chr1	19447843	.	C	G	.	PASS	AC=18;AN=24
chr1	19471388	.	A	G	.	PASS	AC=7;AN=24
chr1	19565338	.	C	T	.	PASS	AC=8;AN=24
chr1	19565344	.	C	G	.	PASS	AC=17;AN=24
chr1	19566382	.	A	G	.	PASS	AC=7;AN=24
chr1	19570146	.	G	A	.	PASS	AC=1;AN=24
chr1	19570146	.	G	A	.	PASS	AC=1;AN=24
chr1	19584004	.	G	A	.	PASS	AC=7;AN=24
chr1	19585207	.	G	A	.	PASS	AC=7;AN=24
chr1	19596156	.	G	T	.	PASS	AC=15;AN=24
chr1	19611241	.	T	C	.	PASS	AC=16;AN=24
chr1	19652063	.	G	A	.	PASS	AC=3;AN=24
chr1	19684006	.	G	C	.	PASS	AC=3;AN=24
chr1	19950062	.	T	C	.	PASS	AC=5;AN=24
chr1	19953118	.	G	T	.	PASS	AC=24;AN=24
chr1	19953165	.	G	A	.	PASS	AC=4;AN=24
chr1	19992513	.	C	T	.	PASS	AC=8;AN=24
chr1	20009737	.	G	A	.	PASS	AC=9;AN=24
chr1	20020994	.	C	T	.	PASS	AC=6;AN=24
chr1	20066380	.	C	A	.	PASS	AC=2;AN=24
chr1	20067401	.	T	G	.	PASS	AC=1;AN=24
chr1	20072082	.	C	T	.	PASS	AC=2;AN=24
chr1	20073019	.	C	T	.	PASS	AC=2;AN=24
chr1	20097941	.	G	T	.	PASS	AC=9;AN=24
chr1	20141528	.	C	T	.	PASS	AC=8;AN=24
chr1	20246876	.	C	T	.	PASS	AC=1;AN=24
chr1	20304962	.	C	G	.	PASS	AC=6;AN=24
chr1	20305003	.	G	A	.	PASS	AC=1;AN=24
chr1	20411332	.	C	T	.	PASS	AC=5;AN=24
chr1	20442054	.	T	C	.	PASS	AC=17;AN=24
chr1	20490518	.	T	C	.	PASS	AC=12;AN=24
chr1	20501582	.	G	A	.	PASS	AC=3;AN=24
chr1	20518226	.	G	A	.	PASS	AC=6;AN=24
chr1	20519808	.	G	A	.	PASS	AC=11;AN=24
chr1	20520732	.	T	C	.	PASS	AC=11;AN=24
chr1	20656824	.	A	G	.	PASS	AC=10;AN=24
chr1	20662938	.	A	G	.	PASS	AC=10;AN=24
chr1	20671961	.	G	A	.	PASS	AC=10;AN=24
chr1	20680718	.	G	A	.	PASS	AC=7;AN=24
chr1	20880905	.	A	G	.	PASS	AC=10;AN=24
chr1	20915701	.	A	C	.	PASS	AC=6;AN=24
chr1	20945055	.	C	T	.	PASS	AC=6;AN=24
chr1	20972111	.	G	A	.	PASS	AC=5;AN=24
chr1	20977000	.	A	C	.	PASS	AC=6;AN=24
chr1	20978899	.	G	A	.	PASS	AC=1;AN=24
chr1	20992819	.	G	C	.	PASS	AC=13;AN=24
chr1	21011355	.	T	C	.	PASS	AC=1;AN=22
chr1	21024901	.	C	T	.	PASS	AC=11;AN=24
chr1	21031042	.	T	C	.	PASS	AC=9;AN=24
chr1	21031046	.	C	T	.	PASS	AC=7;AN=24
chr1	21042094	.	G	A	.	PASS	AC=19;AN=24
chr1	21050958	.	C	T	.	PASS	AC=24;AN=24
chr1	21167404	.	A	G	.	PASS	AC=24;AN=24
chr1	21167404	.	A	G	.	PASS	AC=24;AN=24
chr1	21573722	.	G	A	.	PASS	AC=3;AN=24
chr1	21795388	.	A	G	.	PASS	AC=7;AN=24
chr1	21889635	.	T	C	.	PASS	AC=24;AN=24
chr1	21894735	.	T	C	.	PASS	AC=11;AN=24
chr1	21900171	.	A	G	.	PASS	AC=11;AN=24
chr1	21904267	.	A	G	.	PASS	AC=20;AN=24
chr1	21932625	.	G	A	.	PASS	AC=5;AN=24
chr1	21935433	.	G	T	.	PASS	AC=15;AN=24
chr1	21940555	.	C	T	.	PASS	AC=12;AN=24
chr1	21943820	.	G	A	.	PASS	AC=10;AN=24
chr1	22109370	.	G	A	.	PASS	AC=14;AN=24
chr1	22149935	.	T	C	.	PASS	AC=20;AN=24
chr1	22150120	.	C	T	.	PASS	AC=3;AN=24
chr1	22154845	.	A	G	.	PASS	AC=3;AN=24
chr1	22165901	.	A	G	.	PASS	AC=3;AN=24
chr1	22165987	.	G	A	.	PASS	AC=3;AN=24
chr1	22174426	.	T	G	.	PASS	AC=3;AN=24
chr1	22191454	.	G	A	.	PASS	AC=19;AN=24
chr1	22199245	.	C	T	.	PASS	AC=11;AN=24
chr1	22206649	.	T	C	.	PASS	AC=24;AN=24
chr1	22206649	.	T	C	.	PASS	AC=24;AN=24
chr1	22206942	.	G	A	.	PASS	AC=24;AN=24
chr1	22207235	.	T	C	.	PASS	AC=24;AN=24
chr1	22216574	.	C	A	.	PASS	AC=10;AN=24
chr1	22217108	.	G	A	.	PASS	AC=24;AN=24
chr1	22307538	.	C	T	.	PASS	AC=17;AN=24
chr1	22307538	.	C	T	.	PASS	AC=17;AN=24
chr1	22336305	.	C	T	.	PASS	AC=13;AN=24
chr1	22443887	.	G	T	.	PASS	AC=4;AN=24
chr1	22445991	.	C	T	.	PASS	AC=4;AN=24
chr1	22835677	.	A	G	.	PASS	AC=24;AN=24
chr1	22846709	.	G	A	.	PASS	AC=24;AN=24
chr1	22853141	.	G	A	.	PASS	AC=8;AN=24
chr1	22903102	.	C	T	.	PASS	AC=3;AN=24
chr1	22915494	.	C	T	.	PASS	AC=2;AN=24
chr1	22915753	.	T	C	.	PASS	AC=4;AN=24
chr1	22928813	.	A	G	.	PASS	AC=4;AN=24
chr1	22965438	.	A	G	.	PASS	AC=9;AN=24
chr1	22965438	.	A	G	.	PASS	AC=9;AN=24
chr1	23101688	.	T	G	.	PASS	AC=6;AN=24
chr1	23208925	.	G	A	.	PASS	AC=9;AN=24
chr1	23219493	.	T	C	.	PASS	AC=24;AN=24
chr1	23222928	.	C	T	.	PASS	AC=2;AN=24
chr1	23241193	.	C	T	.	PASS	AC=1;AN=24
chr1	23399824	.	T	C	.	PASS	AC=1;AN=24
chr1	23413027	.	T	C	.	PASS	AC=20;AN=24
chr1	23418153	.	C	T	.	PASS	AC=20;AN=24
chr1	23419261	.	G	A	.	PASS	AC=20;AN=24
chr1	23419374	.	G	T	.	PASS	AC=20;AN=24
chr1	23419383	.	C	T	.	PASS	AC=20;AN=24
chr1	23419855	.	T	C	.	PASS	AC=20;AN=24
chr1	23519633	.	A	G	.	PASS	AC=4;AN=24
chr1	23687827	.	T	C	.	PASS	AC=8;AN=24
chr1	23688933	.	A	G	.	PASS	AC=15;AN=24
chr1	23689083	.	G	A	.	PASS	AC=6;AN=24
chr1	23696152	.	G	A	.	PASS	AC=23;AN=24
chr1	23697617	.	T	C	.	PASS	AC=8;AN=24
chr1	23833611	.	G	T	.	PASS	AC=12;AN=24
chr1	23835632	.	G	T	.	PASS	AC=1;AN=24
chr1	23836364	.	A	G	.	PASS	AC=14;AN=24
chr1	23847464	.	C	A	.	PASS	AC=15;AN=22
chr1	23884780	.	T	C	.	PASS	AC=5;AN=24
chr1	23885498	.	T	C	.	PASS	AC=24;AN=24
chr1	23885599	.	T	C	.	PASS	AC=9;AN=24
chr1	24077451	.	C	T	.	PASS	AC=1;AN=24
chr1	24083494	.	C	T	.	PASS	AC=5;AN=24
chr1	24134721	.	T	C	.	PASS	AC=21;AN=24
chr1	24201109	.	C	T	.	PASS	AC=14;AN=22
chr1	24201162	.	G	A	.	PASS	AC=3;AN=24
chr1	24201262	.	A	G	.	PASS	AC=15;AN=24
chr1	24201357	.	A	G	.	PASS	AC=15;AN=24
chr1	24201448	.	C	T	.	PASS	AC=15;AN=24
chr1	24201643	.	G	A	.	PASS	AC=15;AN=24
chr1	24201919	.	T	C	.	PASS	AC=15;AN=24
chr1	24288404	.	A	G	.	PASS	AC=10;AN=24
chr1	24288476	.	T	C	.	PASS	AC=12;AN=24
chr1	24392600	.	G	A	.	PASS	AC=3;AN=24
chr1	24393563	.	C	T	.	PASS	AC=3;AN=24
chr1	24394811	.	A	G	.	PASS	AC=3;AN=24
chr1	24406647	.	G	A	.	PASS	AC=11;AN=24
chr1	24409165	.	C	T	.	PASS	AC=2;AN=24
chr1	24409191	.	C	T	.	PASS	AC=11;AN=24
chr1	24413159	.	T	C	.	PASS	AC=12;AN=24
chr1	24416133	.	C	T	.	PASS	AC=3;AN=24
chr1	24418768	.	T	C	.	PASS	AC=7;AN=24
chr1	24419496	.	A	G	.	PASS	AC=6;AN=22
chr1	24421474	.	G	A	.	PASS	AC=7;AN=24
chr1	24447468	.	G	C	.	PASS	AC=14;AN=24
chr1	24448084	.	G	A	.	PASS	AC=10;AN=24
chr1	24460797	.	T	G	.	PASS	AC=10;AN=24
chr1	24465113	.	C	T	.	PASS	AC=17;AN=24
chr1	24480905	.	C	T	.	PASS	AC=9;AN=24
chr1	24496085	.	G	A	.	PASS	AC=1;AN=24
chr1	24680915	.	C	T	.	PASS	AC=9;AN=24
chr1	24706292	.	T	C	.	PASS	AC=10;AN=24
chr1	24718075	.	T	C	.	PASS	AC=10;AN=24
chr1	24782710	.	C	T	.	PASS	AC=2;AN=24
chr1	24785393	.	C	T	.	PASS	AC=9;AN=24
chr1	24796067	.	G	A	.	PASS	AC=1;AN=24
chr1	24859617	.	G	A	.	PASS	AC=16;AN=24
chr1	24859665	.	G	A	.	PASS	AC=16;AN=24
chr1	24861704	.	G	A	.	PASS	AC=18;AN=24
chr1	25679393	.	G	A	.	PASS	AC=2;AN=24
chr1	25889632	.	T	C	.	PASS	AC=10;AN=24
chr1	25890189	.	A	G	.	PASS	AC=9;AN=24
chr1	26131654	.	G	A	.	PASS	AC=19;AN=24
chr1	26138262	.	T	C	.	PASS	AC=22;AN=24
chr1	26140573	.	C	A	.	PASS	AC=22;AN=24
chr1	26144674	.	G	A	.	PASS	AC=9;AN=24
chr1	26158962	.	A	G	.	PASS	AC=22;AN=24
chr1	26357656	.	C	A	.	PASS	AC=18;AN=24
chr1	26368261	.	G	A	.	PASS	AC=5;AN=24
chr1	26368261	.	G	A	.	PASS	AC=5;AN=24
chr1	26378002	.	C	T	.	PASS	AC=18;AN=24
chr1	26385003	.	T	C	.	PASS	AC=4;AN=24
chr1	26393974	.	C	T	.	PASS	AC=5;AN=24
chr1	26393974	.	C	T	.	PASS	AC=5;AN=24
chr1	26488710	.	C	A	.	PASS	AC=2;AN=24
chr1	26510940	.	C	A	.	PASS	AC=3;AN=24
chr1	26511139	.	G	A	.	PASS	AC=3;AN=24
chr1	26515956	.	C	A	.	PASS	AC=3;AN=24
chr1	26527863	.	C	T	.	PASS	AC=3;AN=24
chr1	26610891	.	A	C	.	PASS	AC=11;AN=24
chr1	26627478	.	T	C	.	PASS	AC=11;AN=24
chr1	26629342	.	G	A	.	PASS	AC=2;AN=24
chr1	26646726	.	A	G	.	PASS	AC=11;AN=24
chr1	26646730	.	A	G	.	PASS	AC=11;AN=24
chr1	26663362	.	C	T	.	PASS	AC=4;AN=24
chr1	26670609	.	C	T	.	PASS	AC=5;AN=24
chr1	26671084	.	G	T	.	PASS	AC=6;AN=24
chr1	26673108	.	C	T	.	PASS	AC=6;AN=24
chr1	26691174	.	C	A	.	PASS	AC=5;AN=24
chr1	26694245	.	T	C	.	PASS	AC=16;AN=24
chr1	26694260	.	T	C	.	PASS	AC=14;AN=24
chr1	26700795	.	T	C	.	PASS	AC=24;AN=24
chr1	26755919	.	A	G	.	PASS	AC=24;AN=24
chr1	26786627	.	G	A	.	PASS	AC=20;AN=24
chr1	26873700	.	C	T	.	PASS	AC=4;AN=24
chr1	26883511	.	A	C	.	PASS	AC=6;AN=24
chr1	26887592	.	T	C	.	PASS	AC=18;AN=24
chr1	26900735	.	C	G	.	PASS	AC=18;AN=24
chr1	26901319	.	G	A	.	PASS	AC=18;AN=24
chr1	27210721	.	T	C	.	PASS	AC=24;AN=24
chr1	27278521	.	G	A	.	PASS	AC=4;AN=24
chr1	27278553	.	G	A	.	PASS	AC=4;AN=24
chr1	27426796	.	T	C	.	PASS	AC=24;AN=24
chr1	27676925	.	G	A	.	PASS	AC=3;AN=24
chr1	27679797	.	A	G	.	PASS	AC=6;AN=24
chr1	27680292	.	A	G	.	PASS	AC=6;AN=24
chr1	27687737	.	T	C	.	PASS	AC=1;AN=24
chr1	27688633	.	G	A	.	PASS	AC=10;AN=24
chr1	27709020	.	T	C	.	PASS	AC=4;AN=24
chr1	27875824	.	C	T	.	PASS	AC=24;AN=24
chr1	28060574	.	A	G	.	PASS	AC=3;AN=24
chr1	28209305	.	A	G	.	PASS	AC=12;AN=24
chr1	28209362	.	T	C	.	PASS	AC=11;AN=24
chr1	28209366	.	A	G	.	PASS	AC=11;AN=24
chr1	28282206	.	C	T	.	PASS	AC=4;AN=24
chr1	28282292	.	T	C	.	PASS	AC=8;AN=24
chr1	28282309	.	G	A	.	PASS	AC=2;AN=24
chr1	28422847	.	C	T	.	PASS	AC=16;AN=24
chr1	28527011	.	A	G	.	PASS	AC=2;AN=24
chr1	28564252	.	A	G	.	PASS	AC=2;AN=24
chr1	28564279	.	A	G	.	PASS	AC=2;AN=24
chr1	28598287	.	C	T	.	PASS	AC=1;AN=24
chr1	28600607	.	A	G	.	PASS	AC=3;AN=24
chr1	29138975	.	G	T	.	PASS	AC=22;AN=22
chr1	29446811	.	A	G	.	PASS	AC=15;AN=24
chr1	29475341	.	C	T	.	PASS	AC=2;AN=24
chr1	29475394	.	C	G	.	PASS	AC=2;AN=24
chr1	29475648	.	T	G	.	PASS	AC=11;AN=24
chr1	29529699	.	T	C	.	PASS	AC=11;AN=24
chr1	29542637	.	A	G	.	PASS	AC=11;AN=24
chr1	29630455	.	C	T	.	PASS	AC=14;AN=24
chr1	29631909	.	A	G	.	PASS	AC=14;AN=24
chr1	31188089	.	C	T	.	PASS	AC=8;AN=24
chr1	31188901	.	A	G	.	PASS	AC=18;AN=24
chr1	31208042	.	C	T	.	PASS	AC=2;AN=24
chr1	31215364	.	T	C	.	PASS	AC=19;AN=24
chr1	31230532	.	T	C	.	PASS	AC=2;AN=24
chr1	31346057	.	A	G	.	PASS	AC=17;AN=24
chr1	31347320	.	G	A	.	PASS	AC=17;AN=24
chr1	31347320	.	G	A	.	PASS	AC=17;AN=24
chr1	31349675	.	G	A	.	PASS	AC=7;AN=24
chr1	31351513	.	G	A	.	PASS	AC=1;AN=24
chr1	31426815	.	A	G	.	PASS	AC=6;AN=24
chr1	31732788	.	C	T	.	PASS	AC=6;AN=24
chr1	31732788	.	C	T	.	PASS	AC=6;AN=24
chr1	31732892	.	G	A	.	PASS	AC=3;AN=24
chr1	31837196	.	G	T	.	PASS	AC=6;AN=24
chr1	31837196	.	G	T	.	PASS	AC=6;AN=24
chr1	31837320	.	T	C	.	PASS	AC=2;AN=24
chr1	31898234	.	T	C	.	PASS	AC=8;AN=24
chr1	31973440	.	G	A	.	PASS	AC=12;AN=24
chr1	32084904	.	C	T	.	PASS	AC=6;AN=24
chr1	32085143	.	C	T	.	PASS	AC=1;AN=24
chr1	32092525	.	A	G	.	PASS	AC=6;AN=24
chr1	32127953	.	G	A	.	PASS	AC=12;AN=24
chr1	32158374	.	T	C	.	PASS	AC=6;AN=24
chr1	32165495	.	G	T	.	PASS	AC=6;AN=24
chr1	32221913	.	G	A	.	PASS	AC=4;AN=24
chr1	32230280	.	C	T	.	PASS	AC=2;AN=24
chr1	32280369	.	G	A	.	PASS	AC=2;AN=24
chr1	32280610	.	T	C	.	PASS	AC=15;AN=24
chr1	32557486	.	A	G	.	PASS	AC=3;AN=24
chr1	32672908	.	T	G	.	PASS	AC=3;AN=24
chr1	32672932	.	G	A	.	PASS	AC=8;AN=24
chr1	32694819	.	A	G	.	PASS	AC=3;AN=24
chr1	32706791	.	G	T	.	PASS	AC=3;AN=24
chr1	32829281	.	G	A	.	PASS	AC=6;AN=24
chr1	33160644	.	T	G	.	PASS	AC=2;AN=24
chr1	33160644	.	T	G	.	PASS	AC=2;AN=24
chr1	33160878	.	C	T	.	PASS	AC=20;AN=24
chr1	33328165	.	G	A	.	PASS	AC=21;AN=24
chr1	33409693	.	G	A	.	PASS	AC=4;AN=24
chr1	33562416	.	G	T	.	PASS	AC=2;AN=24
chr1	33631069	.	C	A	.	PASS	AC=4;AN=24
chr1	33820033	.	C	T	.	PASS	AC=12;AN=24
chr1	33832865	.	A	G	.	PASS	AC=20;AN=24
chr1	33945192	.	T	A	.	PASS	AC=1;AN=24
chr1	33957130	.	C	A	.	PASS	AC=9;AN=24
chr1	33960062	.	A	G	.	PASS	AC=21;AN=24
chr1	33961722	.	C	T	.	PASS	AC=21;AN=24
chr1	33981769	.	C	T	.	PASS	AC=8;AN=24
chr1	34025030	.	A	G	.	PASS	AC=12;AN=24
chr1	34038214	.	T	C	.	PASS	AC=7;AN=24
chr1	34071521	.	G	A	.	PASS	AC=1;AN=24
chr1	34071525	.	C	T	.	PASS	AC=15;AN=24
chr1	34090679	.	T	C	.	PASS	AC=4;AN=24
chr1	34112303	.	G	A	.	PASS	AC=2;AN=24
chr1	34123700	.	C	T	.	PASS	AC=1;AN=24
chr1	34189888	.	G	A	.	PASS	AC=1;AN=24
chr1	34238283	.	T	C	.	PASS	AC=4;AN=24
chr1	34270498	.	G	A	.	PASS	AC=24;AN=24
chr1	34285381	.	C	T	.	PASS	AC=21;AN=24
chr1	34329897	.	T	C	.	PASS	AC=24;AN=24
chr1	34330067	.	A	C	.	PASS	AC=23;AN=24
chr1	34554603	.	G	C	.	PASS	AC=1;AN=24
chr1	34663411	.	C	G	.	PASS	AC=2;AN=24
chr1	34667863	.	C	A	.	PASS	AC=1;AN=24
chr1	34677815	.	T	C	.	PASS	AC=1;AN=24
chr1	35223345	.	G	A	.	PASS	AC=4;AN=24
chr1	35223881	.	G	A	.	PASS	AC=4;AN=24
chr1	35223913	.	A	C	.	PASS	AC=10;AN=24
chr1	35227306	.	C	A	.	PASS	AC=1;AN=24
chr1	35227466	.	A	C	.	PASS	AC=6;AN=24
chr1	35227673	.	A	G	.	PASS	AC=6;AN=24
chr1	35228604	.	C	T	.	PASS	AC=2;AN=24
chr1	35259946	.	G	A	.	PASS	AC=4;AN=24
chr1	35261166	.	G	A	.	PASS	AC=4;AN=24
chr1	35321242	.	A	C	.	PASS	AC=6;AN=24
chr1	35562965	.	G	A	.	PASS	AC=20;AN=24
chr1	35900615	.	A	G	.	PASS	AC=17;AN=24
chr1	35919178	.	T	C	.	PASS	AC=1;AN=24
chr1	35919979	.	A	G	.	PASS	AC=4;AN=24
chr1	35919979	.	A	G	.	PASS	AC=4;AN=24
chr1	36225948	.	T	C	.	PASS	AC=18;AN=24
chr1	36316571	.	A	C	.	PASS	AC=6;AN=24
chr1	36359669	.	A	G	.	PASS	AC=15;AN=24
chr1	36550658	.	C	T	.	PASS	AC=4;AN=24
chr1	36553673	.	A	G	.	PASS	AC=24;AN=24
chr1	36556867	.	C	T	.	PASS	AC=4;AN=24
chr1	36557619	.	G	A	.	PASS	AC=7;AN=24
chr1	36557619	.	G	A	.	PASS	AC=7;AN=24
chr1	36565739	.	C	T	.	PASS	AC=7;AN=24
chr1	36643685	.	C	A	.	PASS	AC=2;AN=24
chr1	36752410	.	C	T	.	PASS	AC=3;AN=24
chr1	36752410	.	C	T	.	PASS	AC=3;AN=24
chr1	36752433	.	C	T	.	PASS	AC=22;AN=24
chr1	36773405	.	T	G	.	PASS	AC=18;AN=24
chr1	36807481	.	C	T	.	PASS	AC=5;AN=24
chr1	36820927	.	G	A	.	PASS	AC=2;AN=24
chr1	36886117	.	C	T	.	PASS	AC=10;AN=24
chr1	36889005	.	G	A	.	PASS	AC=7;AN=24
chr1	36893968	.	A	G	.	PASS	AC=7;AN=24
chr1	36898067	.	T	C	.	PASS	AC=10;AN=24
chr1	36927733	.	G	A	.	PASS	AC=24;AN=24
chr1	36937059	.	A	G	.	PASS	AC=12;AN=24
chr1	36937065	.	A	G	.	PASS	AC=2;AN=24
chr1	36937065	.	A	G	.	PASS	AC=2;AN=24
chr1	37307457	.	T	C	.	PASS	AC=2;AN=24
chr1	37346428	.	A	G	.	PASS	AC=2;AN=24
chr1	38019747	.	C	T	.	PASS	AC=10;AN=24
chr1	38079517	.	T	G	.	PASS	AC=4;AN=24
chr1	38185169	.	G	A	.	PASS	AC=4;AN=24
chr1	38185723	.	C	T	.	PASS	AC=1;AN=24
chr1	38188740	.	C	T	.	PASS	AC=1;AN=24
chr1	38188748	.	G	A	.	PASS	AC=1;AN=24
chr1	38188768	.	C	T	.	PASS	AC=1;AN=24
chr1	38188787	.	A	G	.	PASS	AC=1;AN=24
chr1	38289383	.	T	C	.	PASS	AC=14;AN=24
chr1	38327982	.	G	T	.	PASS	AC=18;AN=24
chr1	38338795	.	A	G	.	PASS	AC=18;AN=24
chr1	38442547	.	G	A	.	PASS	AC=24;AN=24
chr1	38449910	.	T	C	.	PASS	AC=1;AN=24
chr1	38463504	.	C	T	.	PASS	AC=8;AN=24
chr1	39329700	.	G	T	.	PASS	AC=4;AN=24
chr1	39330399	.	G	A	.	PASS	AC=3;AN=24
chr1	39339449	.	C	T	.	PASS	AC=8;AN=24
chr1	39340282	.	C	T	.	PASS	AC=8;AN=24
chr1	39340607	.	A	G	.	PASS	AC=1;AN=24
chr1	39340862	.	A	G	.	PASS	AC=3;AN=24
chr1	39352083	.	T	G	.	PASS	AC=8;AN=24
chr1	39352271	.	G	T	.	PASS	AC=8;AN=24
chr1	39549983	.	G	A	.	PASS	AC=1;AN=24
chr1	39735094	.	G	A	.	PASS	AC=1;AN=24
chr1	39748921	.	G	A	.	PASS	AC=19;AN=24
chr1	39797055	.	A	G	.	PASS	AC=6;AN=24
chr1	39801815	.	A	C	.	PASS	AC=3;AN=24
chr1	39806610	.	C	T	.	PASS	AC=24;AN=24
chr1	39812822	.	C	A	.	PASS	AC=24;AN=24
chr1	39812822	.	C	A	.	PASS	AC=24;AN=24
chr1	39835817	.	A	G	.	PASS	AC=3;AN=24
chr1	39847730	.	G	A	.	PASS	AC=3;AN=24
chr1	39880319	.	T	G	.	PASS	AC=3;AN=24
chr1	39908506	.	G	A	.	PASS	AC=5;AN=24
chr1	39914363	.	G	C	.	PASS	AC=5;AN=24
chr1	40092464	.	C	T	.	PASS	AC=2;AN=24
chr1	40145297	.	C	T	.	PASS	AC=13;AN=24
chr1	40149642	.	G	T	.	PASS	AC=19;AN=24
chr1	40150156	.	G	A	.	PASS	AC=6;AN=24
chr1	40310221	.	G	A	.	PASS	AC=2;AN=24
chr1	40310221	.	G	A	.	PASS	AC=2;AN=24
chr1	40315888	.	A	T	.	PASS	AC=7;AN=24
chr1	40349131	.	G	A	.	PASS	AC=12;AN=24
chr1	40539572	.	A	G	.	PASS	AC=5;AN=24
chr1	40557033	.	A	G	.	PASS	AC=4;AN=24
chr1	40702570	.	C	T	.	PASS	AC=1;AN=24
chr1	40702570	.	C	T	.	PASS	AC=1;AN=24
chr1	40703440	.	C	T	.	PASS	AC=5;AN=24
chr1	40704793	.	T	C	.	PASS	AC=1;AN=24
chr1	40705399	.	T	C	.	PASS	AC=1;AN=24
chr1	40705522	.	C	T	.	PASS	AC=1;AN=24
chr1	40705726	.	A	T	.	PASS	AC=1;AN=24
chr1	40737589	.	T	C	.	PASS	AC=8;AN=24
chr1	40768344	.	C	T	.	PASS	AC=1;AN=24
chr1	40771432	.	C	T	.	PASS	AC=1;AN=24
chr1	40773150	.	G	A	.	PASS	AC=1;AN=24
chr1	40776752	.	C	A	.	PASS	AC=10;AN=24
chr1	40840353	.	A	G	.	PASS	AC=16;AN=24
chr1	40881041	.	C	G	.	PASS	AC=23;AN=24
chr1	40923019	.	G	A	.	PASS	AC=7;AN=24
chr1	40928731	.	G	A	.	PASS	AC=1;AN=24
chr1	40961449	.	T	C	.	PASS	AC=1;AN=22
chr1	40980731	.	G	T	.	PASS	AC=16;AN=24
chr1	40981230	.	G	A	.	PASS	AC=1;AN=24
chr1	41012754	.	T	C	.	PASS	AC=1;AN=24
chr1	41013015	.	C	T	.	PASS	AC=13;AN=22
chr1	41204569	.	C	T	.	PASS	AC=7;AN=24
chr1	41285087	.	T	C	.	PASS	AC=3;AN=24
chr1	41285591	.	A	G	.	PASS	AC=1;AN=24
chr1	41454328	.	A	G	.	PASS	AC=3;AN=24
chr1	41485902	.	C	G	.	PASS	AC=5;AN=20
chr1	41486245	.	C	T	.	PASS	AC=1;AN=24
chr1	42046613	.	G	T	.	PASS	AC=3;AN=24
chr1	42048745	.	T	C	.	PASS	AC=24;AN=24
chr1	42049032	.	G	A	.	PASS	AC=24;AN=24
chr1	42049032	.	G	A	.	PASS	AC=24;AN=24
chr1	42050366	.	C	T	.	PASS	AC=6;AN=24
chr1	42630367	.	A	G	.	PASS	AC=2;AN=24
chr1	42693597	.	A	G	.	PASS	AC=17;AN=24
chr1	42880516	.	T	C	.	PASS	AC=15;AN=24
chr1	42915727	.	C	G	.	PASS	AC=5;AN=24
chr1	42925688	.	T	G	.	PASS	AC=10;AN=24
chr1	43042703	.	C	T	.	PASS	AC=5;AN=24
chr1	43047057	.	A	G	.	PASS	AC=4;AN=24
chr1	43108188	.	G	A	.	PASS	AC=4;AN=24
chr1	43119855	.	A	C	.	PASS	AC=4;AN=24
chr1	43125137	.	T	C	.	PASS	AC=1;AN=24
chr1	43131653	.	G	A	.	PASS	AC=2;AN=24
chr1	43201534	.	G	A	.	PASS	AC=8;AN=24
chr1	43212111	.	C	T	.	PASS	AC=12;AN=24
chr1	43212431	.	A	G	.	PASS	AC=24;AN=24
chr1	43212680	.	G	A	.	PASS	AC=2;AN=24
chr1	43213068	.	G	T	.	PASS	AC=2;AN=24
chr1	43215571	.	A	G	.	PASS	AC=24;AN=24
chr1	43215930	.	C	T	.	PASS	AC=2;AN=24
chr1	43296118	.	G	A	.	PASS	AC=2;AN=24
chr1	43305753	.	G	A	.	PASS	AC=4;AN=24
chr1	43392819	.	G	T	.	PASS	AC=2;AN=24
chr1	43394612	.	T	C	.	PASS	AC=2;AN=24
chr1	43394612	.	T	C	.	PASS	AC=2;AN=24
chr1	43408966	.	G	A	.	PASS	AC=3;AN=24
chr1	43610910	.	T	G	.	PASS	AC=2;AN=24
chr1	43649336	.	T	C	.	PASS	AC=1;AN=24
chr1	43649393	.	T	C	.	PASS	AC=1;AN=24
chr1	43649508	.	A	G	.	PASS	AC=1;AN=24
chr1	43675467	.	G	A	.	PASS	AC=23;AN=24
chr1	43779564	.	T	C	.	PASS	AC=21;AN=24
chr1	43784956	.	A	G	.	PASS	AC=3;AN=24
chr1	43825644	.	T	C	.	PASS	AC=2;AN=24
chr1	43886494	.	C	T	.	PASS	AC=3;AN=24
chr1	43909265	.	T	C	.	PASS	AC=5;AN=24
chr1	43917637	.	G	A	.	PASS	AC=3;AN=24
chr1	44035352	.	C	T	.	PASS	AC=6;AN=24
chr1	44058143	.	G	A	.	PASS	AC=2;AN=24
chr1	44058265	.	C	A	.	PASS	AC=9;AN=24
chr1	44071221	.	G	A	.	PASS	AC=14;AN=24
chr1	44072018	.	C	T	.	PASS	AC=6;AN=24
chr1	44072066	.	C	T	.	PASS	AC=6;AN=24
chr1	44083507	.	T	C	.	PASS	AC=14;AN=24
chr1	44083519	.	G	A	.	PASS	AC=14;AN=24
chr1	44084739	.	C	T	.	PASS	AC=14;AN=24
chr1	44086831	.	C	T	.	PASS	AC=11;AN=24
chr1	44132744	.	C	T	.	PASS	AC=2;AN=24
chr1	44137257	.	C	A	.	PASS	AC=14;AN=24
chr1	44290530	.	A	G	.	PASS	AC=2;AN=24
chr1	44395786	.	C	T	.	PASS	AC=11;AN=24
chr1	44396196	.	A	G	.	PASS	AC=2;AN=24
chr1	44396215	.	T	C	.	PASS	AC=2;AN=24
chr1	44396790	.	G	A	.	PASS	AC=2;AN=24
chr1	44401384	.	A	G	.	PASS	AC=15;AN=24
chr1	44415415	.	C	T	.	PASS	AC=12;AN=24
chr1	44415424	.	A	G	.	PASS	AC=2;AN=24
chr1	44441533	.	A	G	.	PASS	AC=2;AN=24
chr1	44442930	.	A	G	.	PASS	AC=2;AN=24
chr1	44445667	.	T	C	.	PASS	AC=2;AN=24
chr1	44447413	.	G	C	.	PASS	AC=2;AN=22
chr1	44451234	.	C	T	.	PASS	AC=2;AN=24
chr1	44461822	.	C	T	.	PASS	AC=2;AN=24
chr1	44468235	.	G	A	.	PASS	AC=7;AN=24
chr1	44595047	.	T	A	.	PASS	AC=7;AN=24
chr1	44595410	.	A	G	.	PASS	AC=11;AN=24
chr1	44595426	.	G	A	.	PASS	AC=11;AN=24
chr1	45119965	.	C	T	.	PASS	AC=2;AN=24
chr1	45187504	.	G	A	.	PASS	AC=2;AN=24
chr1	45196743	.	G	A	.	PASS	AC=3;AN=24
chr1	45196770	.	A	G	.	PASS	AC=15;AN=24
chr1	45224901	.	G	A	.	PASS	AC=2;AN=24
chr1	45224901	.	G	A	.	PASS	AC=2;AN=24
chr1	45224998	.	A	C	.	PASS	AC=10;AN=24
chr1	45226084	.	G	A	.	PASS	AC=10;AN=24
chr1	45270024	.	G	C	.	PASS	AC=11;AN=24
chr1	45285664	.	G	A	.	PASS	AC=9;AN=24
chr1	45292173	.	G	A	.	PASS	AC=4;AN=24
chr1	45292866	.	G	A	.	PASS	AC=4;AN=24
chr1	45293518	.	A	G	.	PASS	AC=15;AN=24
chr1	45293752	.	T	C	.	PASS	AC=11;AN=24
chr1	45444038	.	G	A	.	PASS	AC=10;AN=24
chr1	45469586	.	G	A	.	PASS	AC=3;AN=24
chr1	45474008	.	T	C	.	PASS	AC=11;AN=24
chr1	45479709	.	A	G	.	PASS	AC=3;AN=24
chr1	45479772	.	G	T	.	PASS	AC=11;AN=24
chr1	45504720	.	G	C	.	PASS	AC=9;AN=24
chr1	45810091	.	A	G	.	PASS	AC=9;AN=24
chr1	45810923	.	G	A	.	PASS	AC=5;AN=24
chr1	45962137	.	T	C	.	PASS	AC=11;AN=24
chr1	45973928	.	G	A	.	PASS	AC=14;AN=24
chr1	46078854	.	A	G	.	PASS	AC=14;AN=24
chr1	46082330	.	C	T	.	PASS	AC=1;AN=24
chr1	46086077	.	C	T	.	PASS	AC=15;AN=24
chr1	46086329	.	C	T	.	PASS	AC=1;AN=24
chr1	46094027	.	A	G	.	PASS	AC=10;AN=24
chr1	46095272	.	T	C	.	PASS	AC=9;AN=24
chr1	46159001	.	G	A	.	PASS	AC=4;AN=24
chr1	46195375	.	T	C	.	PASS	AC=9;AN=24
chr1	46383020	.	C	T	.	PASS	AC=1;AN=24
chr1	46476587	.	T	G	.	PASS	AC=24;AN=24
chr1	46493460	.	T	G	.	PASS	AC=13;AN=24
chr1	46496709	.	A	G	.	PASS	AC=15;AN=24
chr1	46498375	.	A	G	.	PASS	AC=14;AN=24
chr1	46521517	.	G	A	.	PASS	AC=14;AN=24
chr1	46521559	.	A	T	.	PASS	AC=14;AN=24
chr1	46655158	.	T	C	.	PASS	AC=24;AN=24
chr1	46655158	.	T	C	.	PASS	AC=24;AN=24
chr1	46658910	.	G	A	.	PASS	AC=9;AN=24
chr1	46736386	.	C	T	.	PASS	AC=1;AN=24
chr1	46743900	.	C	T	.	PASS	AC=7;AN=24
chr1	46746164	.	C	T	.	PASS	AC=7;AN=24
chr1	46750912	.	G	A	.	PASS	AC=1;AN=24
chr1	46807597	.	G	A	.	PASS	AC=2;AN=24
chr1	46807711	.	C	T	.	PASS	AC=7;AN=24
chr1	46809419	.	A	G	.	PASS	AC=1;AN=24
chr1	46810530	.	A	G	.	PASS	AC=11;AN=24
chr1	46810670	.	T	C	.	PASS	AC=1;AN=24
chr1	46827456	.	A	G	.	PASS	AC=7;AN=24
chr1	46827485	.	C	T	.	PASS	AC=1;AN=24
chr1	46827728	.	A	C	.	PASS	AC=1;AN=24
chr1	46828360	.	C	T	.	PASS	AC=7;AN=24
chr1	46870761	.	C	A	.	PASS	AC=4;AN=24
chr1	46871986	.	T	C	.	PASS	AC=24;AN=24
chr1	46972694	.	C	T	.	PASS	AC=1;AN=24
chr1	46978497	.	C	T	.	PASS	AC=7;AN=24
chr1	47013180	.	A	G	.	PASS	AC=9;AN=24
chr1	47013311	.	C	T	.	PASS	AC=3;AN=24
chr1	47059934	.	T	C	.	PASS	AC=24;AN=24
chr1	47059934	.	T	C	.	PASS	AC=24;AN=24
chr1	47080665	.	C	T	.	PASS	AC=7;AN=24
chr1	47080679	.	G	A	.	PASS	AC=21;AN=24
chr1	47080741	.	C	T	.	PASS	AC=7;AN=24
chr1	47101015	.	C	A	.	PASS	AC=15;AN=24
chr1	47138819	.	T	G	.	PASS	AC=21;AN=24
chr1	47139103	.	C	T	.	PASS	AC=12;AN=24
chr1	47279175	.	C	T	.	PASS	AC=5;AN=24
chr1	47280859	.	G	A	.	PASS	AC=11;AN=24
chr1	47280884	.	C	T	.	PASS	AC=11;AN=24
chr1	47282772	.	C	T	.	PASS	AC=10;AN=24
chr1	47395973	.	G	A	.	PASS	AC=10;AN=24
chr1	47609489	.	T	C	.	PASS	AC=24;AN=24
chr1	47717189	.	A	G	.	PASS	AC=15;AN=24
chr1	47746678	.	G	C	.	PASS	AC=6;AN=24
chr1	47767914	.	G	A	.	PASS	AC=9;AN=24
chr1	47883024	.	A	G	.	PASS	AC=24;AN=24
chr1	47906338	.	G	A	.	PASS	AC=24;AN=24
chr1	48459907	.	C	T	.	PASS	AC=5;AN=24
chr1	48694594	.	G	A	.	PASS	AC=4;AN=24
chr1	48697226	.	T	C	.	PASS	AC=4;AN=24
chr1	48697226	.	T	C	.	PASS	AC=4;AN=24
chr1	48697781	.	C	T	.	PASS	AC=4;AN=24
chr1	48713100	.	C	A	.	PASS	AC=4;AN=24
chr1	48713394	.	C	T	.	PASS	AC=19;AN=24
chr1	48764419	.	C	T	.	PASS	AC=10;AN=24
chr1	49113247	.	G	A	.	PASS	AC=1;AN=24
chr1	49113319	.	T	C	.	PASS	AC=14;AN=24
chr1	49224584	.	G	T	.	PASS	AC=16;AN=24
chr1	49511424	.	A	G	.	PASS	AC=11;AN=24
chr1	50661411	.	C	T	.	PASS	AC=24;AN=24
chr1	50666515	.	C	T	.	PASS	AC=19;AN=22
chr1	51753722	.	G	A	.	PASS	AC=6;AN=24
chr1	51753812	.	G	A	.	PASS	AC=1;AN=24
chr1	51873951	.	G	A	.	PASS	AC=23;AN=24
chr1	52264064	.	A	G	.	PASS	AC=3;AN=24
chr1	52266242	.	G	A	.	PASS	AC=21;AN=24
chr1	52290984	.	T	G	.	PASS	AC=21;AN=24
chr1	52344245	.	T	G	.	PASS	AC=1;AN=24
chr1	52498370	.	C	T	.	PASS	AC=5;AN=24
chr1	52704109	.	T	A	.	PASS	AC=2;AN=24
chr1	52704364	.	T	C	.	PASS	AC=2;AN=24
chr1	52851608	.	G	A	.	PASS	AC=1;AN=24
chr1	52991638	.	C	T	.	PASS	AC=14;AN=24
chr1	53153432	.	T	C	.	PASS	AC=3;AN=24
chr1	53320274	.	G	T	.	PASS	AC=11;AN=24
chr1	53363169	.	C	T	.	PASS	AC=2;AN=24
chr1	53442376	.	A	G	.	PASS	AC=5;AN=24
chr1	53535478	.	G	A	.	PASS	AC=14;AN=24
chr1	53537266	.	G	A	.	PASS	AC=16;AN=24
chr1	53544439	.	G	A	.	PASS	AC=10;AN=24
chr1	53551065	.	G	A	.	PASS	AC=3;AN=24
chr1	53553702	.	A	G	.	PASS	AC=24;AN=24
chr1	53553754	.	T	C	.	PASS	AC=10;AN=24
chr1	53555783	.	A	C	.	PASS	AC=12;AN=24
chr1	53558270	.	A	G	.	PASS	AC=22;AN=24
chr1	53558366	.	T	C	.	PASS	AC=4;AN=24
chr1	53600078	.	A	G	.	PASS	AC=6;AN=24
chr1	53676448	.	G	A	.	PASS	AC=18;AN=24
chr1	53679229	.	A	G	.	PASS	AC=2;AN=22
chr1	53679878	.	T	C	.	PASS	AC=13;AN=24
chr1	53716416	.	G	A	.	PASS	AC=17;AN=24
chr1	53732315	.	G	T	.	PASS	AC=17;AN=24
chr1	53792651	.	A	C	.	PASS	AC=11;AN=24
chr1	53995515	.	G	A	.	PASS	AC=13;AN=24
chr1	54354658	.	T	G	.	PASS	AC=9;AN=24
chr1	54359922	.	C	T	.	PASS	AC=4;AN=24
chr1	54432019	.	G	A	.	PASS	AC=1;AN=24
chr1	54562444	.	A	G	.	PASS	AC=3;AN=24
chr1	54606804	.	C	T	.	PASS	AC=21;AN=24
chr1	54637167	.	T	C	.	PASS	AC=16;AN=24
chr1	54661150	.	C	T	.	PASS	AC=6;AN=24
chr1	54681920	.	G	C	.	PASS	AC=14;AN=24
chr1	54683856	.	C	G	.	PASS	AC=10;AN=24
chr1	54686464	.	C	T	.	PASS	AC=12;AN=24
chr1	54690867	.	G	A	.	PASS	AC=1;AN=24
chr1	54690954	.	T	C	.	PASS	AC=6;AN=24
chr1	54704510	.	A	C	.	PASS	AC=19;AN=24
chr1	54704563	.	G	A	.	PASS	AC=10;AN=24
chr1	54704629	.	C	T	.	PASS	AC=19;AN=24
chr1	55060362	.	G	A	.	PASS	AC=7;AN=24
chr1	55074683	.	C	T	.	PASS	AC=1;AN=24
chr1	55075452	.	G	A	.	PASS	AC=5;AN=24
chr1	55118566	.	C	G	.	PASS	AC=24;AN=24
chr1	55119144	.	A	G	.	PASS	AC=15;AN=24
chr1	55119289	.	G	C	.	PASS	AC=15;AN=24
chr1	55119515	.	T	G	.	PASS	AC=9;AN=24
chr1	55136529	.	T	C	.	PASS	AC=11;AN=24
chr1	55139741	.	A	G	.	PASS	AC=24;AN=24
chr1	55144466	.	A	G	.	PASS	AC=3;AN=24
chr1	55158208	.	C	T	.	PASS	AC=5;AN=24
chr1	55167773	.	T	A	.	PASS	AC=21;AN=24
chr1	55168298	.	G	A	.	PASS	AC=5;AN=24
chr1	55168298	.	G	A	.	PASS	AC=5;AN=24
chr1	55168394	.	A	G	.	PASS	AC=5;AN=24
chr1	55182300	.	T	A	.	PASS	AC=22;AN=22
chr1	55224131	.	T	C	.	PASS	AC=5;AN=24
chr1	55224751	.	C	A	.	PASS	AC=5;AN=24
chr1	55248120	.	T	C	.	PASS	AC=1;AN=24
chr1	55253437	.	C	T	.	PASS	AC=1;AN=24
chr1	55266797	.	G	C	.	PASS	AC=7;AN=22
chr1	55273580	.	G	T	.	PASS	AC=8;AN=24
chr1	55277599	.	T	C	.	PASS	AC=24;AN=24
chr1	55280690	.	G	A	.	PASS	AC=2;AN=24
chr1	55307332	.	G	T	.	PASS	AC=1;AN=24
chr1	55307501	.	A	G	.	PASS	AC=9;AN=24
chr1	55319902	.	A	G	.	PASS	AC=14;AN=24
chr1	55457710	.	G	A	.	PASS	AC=19;AN=24
chr1	55505668	.	C	T	.	PASS	AC=2;AN=24
chr1	55518467	.	A	G	.	PASS	AC=6;AN=24
chr1	55523033	.	A	G	.	PASS	AC=24;AN=24
chr1	55524197	.	A	G	.	PASS	AC=22;AN=24
chr1	55524237	.	G	A	.	PASS	AC=22;AN=24
chr1	55529187	.	G	A	.	PASS	AC=23;AN=24
chr1	55533811	.	T	C	.	PASS	AC=2;AN=24
chr1	55538462	.	C	T	.	PASS	AC=1;AN=24
chr1	55541174	.	A	G	.	PASS	AC=20;AN=24
chr1	55548991	.	C	T	.	PASS	AC=1;AN=24
chr1	55638075	.	G	A	.	PASS	AC=23;AN=24
chr1	55839117	.	G	T	.	PASS	AC=3;AN=24
chr1	56961756	.	A	G	.	PASS	AC=10;AN=24
chr1	56977819	.	G	A	.	PASS	AC=1;AN=24
chr1	57002627	.	C	T	.	PASS	AC=2;AN=24
chr1	57158051	.	G	A	.	PASS	AC=6;AN=24
chr1	57158150	.	C	T	.	PASS	AC=1;AN=24
chr1	57171870	.	T	C	.	PASS	AC=2;AN=24
chr1	57180867	.	A	G	.	PASS	AC=14;AN=24
chr1	57209695	.	T	C	.	PASS	AC=6;AN=24
chr1	57257817	.	T	C	.	PASS	AC=11;AN=24
chr1	57340727	.	C	A	.	PASS	AC=13;AN=24
chr1	57378150	.	C	T	.	PASS	AC=4;AN=24
chr1	57378198	.	T	C	.	PASS	AC=4;AN=24
chr1	57383358	.	C	T	.	PASS	AC=1;AN=24
chr1	57422484	.	C	T	.	PASS	AC=24;AN=24
chr1	58939634	.	G	A	.	PASS	AC=10;AN=24
chr1	58999853	.	T	C	.	PASS	AC=2;AN=24
chr1	59002221	.	T	C	.	PASS	AC=1;AN=24
chr1	59002282	.	A	C	.	PASS	AC=1;AN=24
chr1	59002282	.	A	C	.	PASS	AC=1;AN=24
chr1	59004617	.	G	A	.	PASS	AC=1;AN=24
chr1	59042181	.	G	T	.	PASS	AC=1;AN=24
chr1	59125683	.	C	T	.	PASS	AC=7;AN=24
chr1	59127086	.	G	A	.	PASS	AC=8;AN=24
chr1	59142713	.	T	C	.	PASS	AC=16;AN=24
chr1	59147926	.	T	C	.	PASS	AC=16;AN=24
chr1	59249031	.	T	G	.	PASS	AC=24;AN=24
chr1	59364918	.	G	A	.	PASS	AC=8;AN=24
chr1	59844471	.	G	A	.	PASS	AC=13;AN=24
chr1	60330883	.	C	G	.	PASS	AC=1;AN=24
chr1	60341205	.	A	G	.	PASS	AC=1;AN=24
chr1	60373500	.	G	T	.	PASS	AC=1;AN=24
chr1	60466814	.	T	C	.	PASS	AC=10;AN=24
chr1	60474375	.	C	T	.	PASS	AC=1;AN=24
chr1	60503762	.	T	C	.	PASS	AC=2;AN=24
chr1	60505783	.	G	C	.	PASS	AC=5;AN=24
chr1	60506744	.	G	A	.	PASS	AC=5;AN=24
chr1	60506762	.	G	A	.	PASS	AC=2;AN=24
chr1	61869783	.	G	A	.	PASS	AC=12;AN=24
chr1	61921199	.	A	T	.	PASS	AC=1;AN=24
chr1	62232130	.	T	C	.	PASS	AC=15;AN=24
chr1	62253483	.	G	A	.	PASS	AC=1;AN=24
chr1	62261168	.	A	G	.	PASS	AC=3;AN=24
chr1	62318192	.	G	A	.	PASS	AC=24;AN=24
chr1	62330080	.	T	G	.	PASS	AC=24;AN=24
chr1	62380298	.	G	A	.	PASS	AC=16;AN=24
chr1	62456014	.	G	A	.	PASS	AC=11;AN=24
chr1	62538372	.	A	G	.	PASS	AC=4;AN=22
chr1	62579823	.	G	A	.	PASS	AC=20;AN=24
chr1	62579907	.	C	T	.	PASS	AC=17;AN=24
chr1	62603544	.	C	T	.	PASS	AC=15;AN=24
chr1	62644118	.	A	G	.	PASS	AC=23;AN=24
chr1	62672546	.	G	A	.	PASS	AC=20;AN=24
chr1	62673037	.	T	C	.	PASS	AC=8;AN=24
chr1	62673225	.	G	A	.	PASS	AC=8;AN=24
chr1	62675619	.	C	T	.	PASS	AC=1;AN=24
chr1	62675709	.	T	C	.	PASS	AC=7;AN=24
chr1	62675892	.	A	G	.	PASS	AC=8;AN=24
chr1	62676091	.	C	A	.	PASS	AC=7;AN=24
chr1	62676284	.	C	T	.	PASS	AC=1;AN=24
chr1	62703977	.	G	A	.	PASS	AC=1;AN=24
chr1	62713224	.	C	G	.	PASS	AC=24;AN=24
chr1	62713246	.	G	A	.	PASS	AC=4;AN=24
chr1	62728784	.	A	G	.	PASS	AC=19;AN=24
chr1	62728838	.	T	C	.	PASS	AC=19;AN=24
chr1	62728861	.	T	C	.	PASS	AC=19;AN=24
chr1	62728918	.	G	A	.	PASS	AC=19;AN=24
chr1	62732421	.	T	C	.	PASS	AC=16;AN=24
chr1	62734089	.	C	T	.	PASS	AC=1;AN=24
chr1	62740065	.	A	G	.	PASS	AC=3;AN=24
chr1	62740752	.	G	A	.	PASS	AC=1;AN=24
chr1	63113968	.	T	C	.	PASS	AC=3;AN=24
chr1	63991267	.	T	C	.	PASS	AC=9;AN=24
chr1	63999826	.	C	T	.	PASS	AC=7;AN=24
chr1	63999868	.	T	C	.	PASS	AC=8;AN=24
chr1	64021096	.	G	A	.	PASS	AC=7;AN=24
chr1	64038107	.	G	T	.	PASS	AC=7;AN=24
chr1	64097432	.	C	T	.	PASS	AC=6;AN=24
chr1	64121441	.	G	A	.	PASS	AC=10;AN=24
chr1	64125793	.	G	A	.	PASS	AC=1;AN=24
chr1	64515379	.	C	T	.	PASS	AC=24;AN=24
chr1	64608778	.	A	G	.	PASS	AC=4;AN=24
chr1	64624842	.	A	G	.	PASS	AC=13;AN=24
chr1	64643277	.	C	T	.	PASS	AC=12;AN=24
chr1	65095054	.	G	A	.	PASS	AC=1;AN=24
chr1	65147002	.	C	T	.	PASS	AC=4;AN=24
chr1	65158724	.	C	T	.	PASS	AC=24;AN=24
chr1	65311262	.	G	A	.	PASS	AC=8;AN=24
chr1	65351896	.	T	C	.	PASS	AC=1;AN=24
chr1	65858151	.	C	T	.	PASS	AC=14;AN=24
chr1	65860660	.	T	C	.	PASS	AC=14;AN=24
chr1	65867519	.	G	A	.	PASS	AC=15;AN=24
chr1	65879252	.	A	G	.	PASS	AC=18;AN=24
chr1	65886400	.	C	T	.	PASS	AC=2;AN=24
chr1	65886448	.	T	C	.	PASS	AC=17;AN=22
chr1	65890990	.	C	T	.	PASS	AC=1;AN=24
chr1	65890990	.	C	T	.	PASS	AC=1;AN=24
chr1	66036441	.	A	G	.	PASS	AC=18;AN=24
chr1	66058513	.	A	G	.	PASS	AC=20;AN=24
chr1	66067109	.	T	C	.	PASS	AC=4;AN=24
chr1	66075952	.	G	C	.	PASS	AC=3;AN=24
chr1	66102257	.	G	A	.	PASS	AC=19;AN=24
chr1	66831370	.	G	A	.	PASS	AC=4;AN=24
chr1	66838733	.	A	C	.	PASS	AC=2;AN=24
chr1	66839341	.	A	G	.	PASS	AC=1;AN=24
chr1	67109335	.	A	G	.	PASS	AC=9;AN=24
chr1	67236097	.	A	T	.	PASS	AC=1;AN=24
chr1	67243024	.	C	A	.	PASS	AC=3;AN=24
chr1	67266756	.	T	A	.	PASS	AC=24;AN=24
chr1	67288045	.	C	T	.	PASS	AC=21;AN=24
chr1	67313249	.	G	A	.	PASS	AC=11;AN=24
chr1	67327894	.	A	G	.	PASS	AC=1;AN=24
chr1	67442275	.	C	T	.	PASS	AC=2;AN=24
chr1	67452322	.	G	A	.	PASS	AC=2;AN=24
chr1	67558739	.	C	T	.	PASS	AC=24;AN=24
chr1	67558763	.	A	G	.	PASS	AC=1;AN=24
chr1	67560956	.	C	T	.	PASS	AC=24;AN=24
chr1	67561090	.	T	C	.	PASS	AC=1;AN=24
chr1	67581127	.	T	C	.	PASS	AC=3;AN=24
chr1	67581127	.	T	C	.	PASS	AC=3;AN=24
chr1	67633812	.	G	T	.	PASS	AC=10;AN=24
chr1	67648596	.	G	A	.	PASS	AC=2;AN=24
chr1	67685387	.	T	C	.	PASS	AC=24;AN=24
chr1	67733321	.	G	A	.	PASS	AC=12;AN=24
chr1	67795319	.	T	C	.	PASS	AC=20;AN=24
chr1	67852335	.	G	A	.	PASS	AC=6;AN=24
chr1	67861520	.	C	A	.	PASS	AC=7;AN=24
chr1	68006815	.	T	C	.	PASS	AC=24;AN=24
chr1	68591253	.	C	T	.	PASS	AC=11;AN=24
chr1	68603586	.	C	T	.	PASS	AC=6;AN=24
chr1	68624878	.	C	T	.	PASS	AC=13;AN=24
chr1	68903942	.	C	T	.	PASS	AC=3;AN=24
chr1	68940982	.	T	C	.	PASS	AC=1;AN=24
chr1	68941207	.	A	G	.	PASS	AC=4;AN=24
chr1	68960349	.	T	C	.	PASS	AC=1;AN=24
chr1	70225923	.	G	A	.	PASS	AC=4;AN=24
chr1	70460238	.	C	T	.	PASS	AC=1;AN=24
chr1	70503937	.	G	A	.	PASS	AC=9;AN=24
chr1	70505191	.	G	A	.	PASS	AC=1;AN=24
chr1	70611347	.	A	G	.	PASS	AC=24;AN=24
chr1	70727952	.	T	C	.	PASS	AC=1;AN=24
chr1	70820880	.	G	A	.	PASS	AC=1;AN=24
chr1	70831841	.	C	T	.	PASS	AC=9;AN=24
chr1	70904800	.	G	T	.	PASS	AC=5;AN=24
chr1	71331430	.	G	A	.	PASS	AC=9;AN=24
chr1	71331498	.	A	G	.	PASS	AC=24;AN=24
chr1	71334994	.	C	A	.	PASS	AC=4;AN=24
chr1	74507042	.	G	A	.	PASS	AC=1;AN=24
chr1	74507315	.	C	T	.	PASS	AC=1;AN=24
chr1	74507450	.	G	C	.	PASS	AC=2;AN=24
chr1	74648408	.	C	T	.	PASS	AC=1;AN=24
chr1	74649265	.	A	C	.	PASS	AC=1;AN=24
chr1	74665493	.	G	A	.	PASS	AC=19;AN=24
chr1	74670172	.	A	G	.	PASS	AC=3;AN=24
chr1	74671519	.	A	G	.	PASS	AC=19;AN=24
chr1	74699099	.	T	G	.	PASS	AC=6;AN=24
chr1	74941293	.	G	A	.	PASS	AC=18;AN=24
chr1	75035240	.	C	T	.	PASS	AC=14;AN=24
chr1	75036812	.	C	T	.	PASS	AC=24;AN=24
chr1	75037845	.	A	G	.	PASS	AC=14;AN=24
chr1	75038228	.	A	C	.	PASS	AC=14;AN=24
chr1	75055419	.	T	C	.	PASS	AC=5;AN=24
chr1	75065441	.	C	T	.	PASS	AC=1;AN=24
chr1	75097426	.	G	C	.	PASS	AC=3;AN=24
chr1	75175886	.	T	C	.	PASS	AC=23;AN=24
chr1	75190452	.	C	T	.	PASS	AC=23;AN=24
chr1	75214441	.	A	G	.	PASS	AC=19;AN=24
chr1	75622616	.	C	T	.	PASS	AC=5;AN=24
chr1	75672376	.	A	G	.	PASS	AC=20;AN=24
chr1	75681511	.	T	C	.	PASS	AC=24;AN=24
chr1	75716925	.	C	T	.	PASS	AC=24;AN=24
chr1	76227022	.	A	G	.	PASS	AC=1;AN=24
chr1	76269460	.	G	A	.	PASS	AC=2;AN=24
chr1	76344705	.	T	C	.	PASS	AC=13;AN=24
chr1	76344711	.	A	T	.	PASS	AC=24;AN=24
chr1	76378502	.	G	A	.	PASS	AC=1;AN=24
chr1	76397972	.	C	T	.	PASS	AC=13;AN=24
chr1	77093180	.	C	A	.	PASS	AC=5;AN=24
chr1	77555481	.	C	T	.	PASS	AC=12;AN=24
chr1	78162073	.	A	G	.	PASS	AC=9;AN=24
chr1	78184325	.	A	G	.	PASS	AC=12;AN=24
chr1	78201745	.	G	T	.	PASS	AC=14;AN=24
chr1	78392446	.	G	A	.	PASS	AC=11;AN=24
chr1	78511960	.	C	T	.	PASS	AC=1;AN=24
chr1	78585086	.	T	C	.	PASS	AC=16;AN=24
chr1	79093818	.	A	G	.	PASS	AC=22;AN=24
chr1	79093910	.	G	A	.	PASS	AC=3;AN=24
chr1	79095526	.	G	A	.	PASS	AC=12;AN=24
chr1	79095581	.	T	C	.	PASS	AC=7;AN=24
chr1	79102726	.	C	T	.	PASS	AC=12;AN=24
chr1	79115905	.	T	C	.	PASS	AC=3;AN=24
chr1	79392756	.	C	A	.	PASS	AC=18;AN=24
chr1	84335412	.	C	T	.	PASS	AC=13;AN=24
chr1	84376849	.	G	A	.	PASS	AC=2;AN=24
chr1	84864256	.	G	C	.	PASS	AC=10;AN=24
chr1	84867610	.	G	A	.	PASS	AC=9;AN=24
chr1	84880380	.	T	C	.	PASS	AC=10;AN=24
chr1	84944989	.	A	G	.	PASS	AC=22;AN=24
chr1	85016177	.	A	G	.	PASS	AC=2;AN=24
chr1	85028969	.	C	A	.	PASS	AC=2;AN=24
chr1	85031630	.	G	A	.	PASS	AC=3;AN=24
chr1	85039955	.	G	A	.	PASS	AC=3;AN=24
chr1	85113203	.	T	C	.	PASS	AC=20;AN=24
chr1	85113229	.	A	G	.	PASS	AC=19;AN=24
chr1	85488030	.	G	A	.	PASS	AC=19;AN=24
chr1	85559452	.	A	G	.	PASS	AC=12;AN=24
chr1	85589842	.	A	G	.	PASS	AC=5;AN=24
chr1	85594392	.	T	C	.	PASS	AC=5;AN=24
chr1	85624864	.	G	A	.	PASS	AC=24;AN=24
chr1	85648692	.	C	T	.	PASS	AC=2;AN=24
chr1	85655873	.	C	T	.	PASS	AC=1;AN=24
chr1	85655916	.	G	A	.	PASS	AC=4;AN=24
chr1	85666118	.	C	T	.	PASS	AC=2;AN=24
chr1	85666156	.	T	G	.	PASS	AC=11;AN=24
chr1	85724283	.	C	T	.	PASS	AC=3;AN=24
chr1	85729987	.	A	G	.	PASS	AC=6;AN=24
chr1	85742012	.	G	C	.	PASS	AC=2;AN=24
chr1	85785751	.	T	C	.	PASS	AC=14;AN=24
chr1	85786977	.	G	A	.	PASS	AC=11;AN=24
chr1	85816134	.	T	C	.	PASS	AC=6;AN=24
chr1	86048659	.	G	A	.	PASS	AC=1;AN=24
chr1	86202102	.	C	A	.	PASS	AC=7;AN=24
chr1	86487914	.	C	A	.	PASS	AC=6;AN=24
chr1	86488232	.	G	A	.	PASS	AC=5;AN=24
chr1	86512536	.	C	T	.	PASS	AC=8;AN=24
chr1	86590915	.	G	A	.	PASS	AC=24;AN=24
chr1	86590948	.	A	G	.	PASS	AC=1;AN=24
chr1	86591141	.	A	G	.	PASS	AC=4;AN=24
chr1	86591563	.	T	C	.	PASS	AC=2;AN=24
chr1	86591837	.	G	A	.	PASS	AC=16;AN=24
chr1	86820267	.	C	T	.	PASS	AC=23;AN=24
chr1	86822204	.	C	T	.	PASS	AC=1;AN=24
chr1	86838158	.	C	T	.	PASS	AC=23;AN=24
chr1	86847955	.	G	A	.	PASS	AC=8;AN=24
chr1	86848019	.	C	T	.	PASS	AC=1;AN=24
chr1	86900332	.	T	C	.	PASS	AC=1;AN=24
chr1	86900372	.	C	G	.	PASS	AC=1;AN=24
chr1	86920904	.	A	G	.	PASS	AC=14;AN=24
chr1	86939130	.	C	T	.	PASS	AC=24;AN=24
chr1	86947975	.	A	T	.	PASS	AC=12;AN=24
chr1	86952324	.	A	G	.	PASS	AC=21;AN=24
chr1	86959173	.	T	C	.	PASS	AC=23;AN=24
chr1	86965419	.	T	C	.	PASS	AC=11;AN=24
chr1	87031644	.	T	C	.	PASS	AC=1;AN=24
chr1	87031656	.	A	C	.	PASS	AC=5;AN=24
chr1	87101649	.	T	C	.	PASS	AC=9;AN=24
chr1	87190040	.	T	C	.	PASS	AC=5;AN=24
chr1	87599697	.	G	A	.	PASS	AC=19;AN=24
chr1	89225976	.	T	C	.	PASS	AC=14;AN=24
chr1	89236120	.	C	A	.	PASS	AC=1;AN=24
chr1	89237556	.	C	T	.	PASS	AC=2;AN=24
chr1	89271574	.	T	C	.	PASS	AC=11;AN=24
chr1	89322982	.	G	A	.	PASS	AC=24;AN=24
chr1	89426902	.	G	A	.	PASS	AC=16;AN=24
chr1	89474818	.	A	G	.	PASS	AC=2;AN=24
chr1	89478868	.	G	A	.	PASS	AC=2;AN=24
chr1	89479063	.	G	A	.	PASS	AC=6;AN=24
chr1	89479074	.	C	T	.	PASS	AC=6;AN=24
chr1	89479947	.	C	T	.	PASS	AC=3;AN=24
chr1	89486037	.	C	T	.	PASS	AC=8;AN=24
chr1	89518623	.	C	T	.	PASS	AC=20;AN=24
chr1	89582690	.	G	C	.	PASS	AC=21;AN=24
chr1	89637578	.	G	A	.	PASS	AC=21;AN=22
chr1	89735135	.	G	A	.	PASS	AC=2;AN=24
chr1	89844035	.	T	C	.	PASS	AC=8;AN=24
chr1	89847372	.	G	T	.	PASS	AC=20;AN=24
chr1	89847411	.	C	T	.	PASS	AC=20;AN=24
chr1	89847444	.	A	G	.	PASS	AC=19;AN=22
chr1	89849268	.	T	C	.	PASS	AC=8;AN=24
chr1	90048248	.	C	T	.	PASS	AC=2;AN=24
chr1	90049615	.	G	A	.	PASS	AC=1;AN=24
chr1	90178743	.	A	G	.	PASS	AC=24;AN=24
chr1	90179532	.	A	G	.	PASS	AC=5;AN=24
chr1	90401765	.	G	A	.	PASS	AC=4;AN=24
chr1	90486412	.	T	G	.	PASS	AC=24;AN=24
chr1	90493026	.	G	A	.	PASS	AC=24;AN=24
chr1	91381679	.	G	A	.	PASS	AC=1;AN=24
chr1	91781413	.	T	G	.	PASS	AC=22;AN=24
chr1	91782011	.	G	A	.	PASS	AC=2;AN=24
chr1	91784647	.	G	A	.	PASS	AC=4;AN=24
chr1	91784887	.	G	A	.	PASS	AC=2;AN=24
chr1	91980447	.	A	G	.	PASS	AC=21;AN=24
chr1	92174260	.	A	G	.	PASS	AC=19;AN=24
chr1	92177938	.	A	G	.	PASS	AC=2;AN=24
chr1	92185657	.	C	T	.	PASS	AC=11;AN=24
chr1	92200382	.	T	C	.	PASS	AC=4;AN=24
chr1	92262874	.	T	C	.	PASS	AC=20;AN=24
chr1	92327045	.	G	A	.	PASS	AC=9;AN=24
chr1	92428495	.	C	A	.	PASS	AC=17;AN=24
chr1	92442695	.	A	C	.	PASS	AC=7;AN=24
chr1	92457843	.	C	T	.	PASS	AC=16;AN=24
chr1	92647532	.	C	A	.	PASS	AC=24;AN=24
chr1	92974595	.	G	A	.	PASS	AC=24;AN=24
chr1	92979124	.	G	A	.	PASS	AC=24;AN=24
chr1	92979354	.	A	G	.	PASS	AC=24;AN=24
chr1	93089823	.	T	C	.	PASS	AC=24;AN=24
chr1	93160902	.	T	C	.	PASS	AC=24;AN=24
chr1	93302919	.	T	G	.	PASS	AC=1;AN=24
chr1	93306317	.	G	A	.	PASS	AC=23;AN=24
chr1	93581024	.	T	C	.	PASS	AC=17;AN=24
chr1	93617546	.	T	C	.	PASS	AC=24;AN=24
chr1	93620393	.	G	A	.	PASS	AC=17;AN=24
chr1	93646433	.	T	C	.	PASS	AC=5;AN=24
chr1	93672688	.	C	T	.	PASS	AC=5;AN=24
chr1	93720070	.	C	G	.	PASS	AC=5;AN=24
chr1	93744055	.	G	A	.	PASS	AC=2;AN=24
chr1	94037329	.	C	T	.	PASS	AC=5;AN=24
chr1	94341267	.	A	G	.	PASS	AC=16;AN=24
chr1	94342564	.	C	A	.	PASS	AC=13;AN=24
chr1	94343023	.	A	G	.	PASS	AC=13;AN=24
chr1	94343233	.	T	C	.	PASS	AC=21;AN=24
chr1	94344716	.	C	T	.	PASS	AC=13;AN=24
chr1	94387597	.	C	T	.	PASS	AC=4;AN=24
chr1	94467238	.	G	A	.	PASS	AC=2;AN=24
chr1	94467407	.	C	T	.	PASS	AC=2;AN=24
chr1	94471075	.	A	G	.	PASS	AC=21;AN=24
chr1	94471075	.	A	G	.	PASS	AC=21;AN=24
chr1	94473845	.	T	C	.	PASS	AC=4;AN=24
chr1	94474328	.	T	C	.	PASS	AC=4;AN=24
chr1	94496053	.	G	A	.	PASS	AC=2;AN=24
chr1	94496053	.	G	A	.	PASS	AC=2;AN=24
chr1	94496602	.	G	T	.	PASS	AC=1;AN=24
chr1	94502888	.	A	G	.	PASS	AC=1;AN=24
chr1	94544233	.	G	A	.	PASS	AC=4;AN=24
chr1	94578548	.	T	C	.	PASS	AC=24;AN=24
chr1	94578548	.	T	C	.	PASS	AC=24;AN=24
chr1	94639337	.	A	G	.	PASS	AC=24;AN=24
chr1	94639337	.	A	G	.	PASS	AC=24;AN=24
chr1	94639447	.	C	T	.	PASS	AC=24;AN=24
chr1	94639447	.	C	T	.	PASS	AC=24;AN=24
chr1	94930345	.	G	A	.	PASS	AC=5;AN=24
chr1	94998750	.	G	A	.	PASS	AC=1;AN=24
chr1	95001600	.	A	C	.	PASS	AC=24;AN=24
chr1	95294089	.	T	C	.	PASS	AC=2;AN=24
chr1	95330372	.	G	A	.	PASS	AC=24;AN=24
chr1	95709821	.	T	C	.	PASS	AC=24;AN=24
chr1	95709939	.	T	G	.	PASS	AC=23;AN=24
chr1	97189091	.	G	A	.	PASS	AC=11;AN=24
chr1	97272456	.	A	G	.	PASS	AC=5;AN=24
chr1	97915624	.	A	G	.	PASS	AC=2;AN=24
chr1	97981395	.	T	C	.	PASS	AC=4;AN=24
chr1	98348885	.	G	A	.	PASS	AC=21;AN=22
chr1	99156634	.	T	A	.	PASS	AC=7;AN=24
chr1	99164434	.	G	A	.	PASS	AC=2;AN=24
chr1	99225627	.	G	A	.	PASS	AC=17;AN=24
chr1	99358542	.	C	T	.	PASS	AC=1;AN=24
chr1	99418647	.	G	C	.	PASS	AC=6;AN=24
chr1	99753631	.	G	A	.	PASS	AC=4;AN=24
chr1	100174670	.	C	T	.	PASS	AC=1;AN=24
chr1	100203648	.	C	T	.	PASS	AC=6;AN=24
chr1	100203693	.	G	A	.	PASS	AC=6;AN=24
chr1	100327026	.	C	T	.	PASS	AC=5;AN=24
chr1	100336361	.	C	T	.	PASS	AC=17;AN=22
chr1	100340787	.	G	A	.	PASS	AC=5;AN=24
chr1	100340787	.	G	A	.	PASS	AC=5;AN=24
chr1	100361925	.	G	A	.	PASS	AC=4;AN=24
chr1	100547994	.	T	C	.	PASS	AC=19;AN=24
chr1	100575933	.	G	A	.	PASS	AC=19;AN=24
chr1	100598866	.	G	A	.	PASS	AC=24;AN=24
chr1	100598867	.	C	T	.	PASS	AC=24;AN=24
chr1	100672060	.	T	C	.	PASS	AC=24;AN=24
chr1	100949860	.	G	A	.	PASS	AC=1;AN=24
chr1	101005855	.	T	C	.	PASS	AC=21;AN=24
chr1	101006577	.	A	G	.	PASS	AC=15;AN=24
chr1	101007036	.	T	C	.	PASS	AC=3;AN=24
chr1	101007055	.	C	T	.	PASS	AC=21;AN=24
chr1	101203827	.	G	A	.	PASS	AC=18;AN=24
chr1	101339777	.	A	G	.	PASS	AC=2;AN=24
chr1	101339777	.	A	G	.	PASS	AC=2;AN=22
chr1	103352451	.	A	G	.	PASS	AC=14;AN=24
chr1	103354138	.	A	G	.	PASS	AC=15;AN=24
chr1	103354428	.	A	G	.	PASS	AC=15;AN=24
chr1	103379918	.	G	A	.	PASS	AC=15;AN=24
chr1	103496792	.	A	G	.	PASS	AC=1;AN=24
chr1	107599918	.	C	T	.	PASS	AC=6;AN=24
chr1	107600869	.	G	A	.	PASS	AC=4;AN=24
chr1	108023589	.	A	C	.	PASS	AC=1;AN=24
chr1	108113449	.	C	T	.	PASS	AC=24;AN=24
chr1	108113856	.	G	A	.	PASS	AC=12;AN=24
chr1	108113865	.	G	A	.	PASS	AC=12;AN=24
chr1	108115145	.	T	C	.	PASS	AC=24;AN=24
chr1	108185301	.	C	G	.	PASS	AC=4;AN=24
chr1	108185309	.	G	A	.	PASS	AC=2;AN=24
chr1	108307727	.	T	A	.	PASS	AC=5;AN=24
chr1	108313258	.	C	T	.	PASS	AC=14;AN=24
chr1	108319891	.	A	G	.	PASS	AC=1;AN=24
chr1	108728484	.	T	C	.	PASS	AC=3;AN=24
chr1	109173710	.	G	A	.	PASS	AC=2;AN=24
chr1	109261509	.	A	G	.	PASS	AC=1;AN=24
chr1	109268441	.	G	A	.	PASS	AC=3;AN=24
chr1	109268573	.	T	C	.	PASS	AC=5;AN=24
chr1	109273456	.	A	G	.	PASS	AC=5;AN=24
chr1	109289353	.	C	G	.	PASS	AC=5;AN=24
chr1	109325118	.	G	A	.	PASS	AC=1;AN=24
chr1	109338861	.	G	C	.	PASS	AC=5;AN=24
chr1	109351501	.	A	G	.	PASS	AC=19;AN=24
chr1	109363232	.	T	C	.	PASS	AC=17;AN=24
chr1	109366286	.	C	T	.	PASS	AC=3;AN=24
chr1	109369915	.	G	T	.	PASS	AC=9;AN=24
chr1	109377070	.	C	A	.	PASS	AC=6;AN=24
chr1	109394978	.	G	A	.	PASS	AC=2;AN=24
chr1	109395105	.	C	T	.	PASS	AC=22;AN=24
chr1	109472773	.	G	A	.	PASS	AC=14;AN=24
chr1	109486196	.	A	G	.	PASS	AC=15;AN=24
chr1	109735298	.	T	C	.	PASS	AC=24;AN=24
chr1	109735416	.	A	C	.	PASS	AC=24;AN=24
chr1	109737063	.	C	T	.	PASS	AC=24;AN=24
chr1	109737132	.	T	C	.	PASS	AC=24;AN=24
chr1	109737172	.	C	T	.	PASS	AC=24;AN=24
chr1	109742485	.	G	A	.	PASS	AC=23;AN=24
chr1	109745618	.	T	C	.	PASS	AC=23;AN=24
chr1	109771063	.	T	C	.	PASS	AC=20;AN=24
chr1	109794252	.	T	C	.	PASS	AC=24;AN=24
chr1	109795608	.	T	C	.	PASS	AC=24;AN=24
chr1	109806834	.	C	T	.	PASS	AC=10;AN=24
chr1	109807099	.	G	A	.	PASS	AC=10;AN=24
chr1	109810544	.	C	A	.	PASS	AC=9;AN=24
chr1	109818263	.	G	A	.	PASS	AC=24;AN=24
chr1	109824250	.	G	A	.	PASS	AC=1;AN=24
chr1	109836835	.	A	G	.	PASS	AC=11;AN=24
chr1	109836842	.	C	G	.	PASS	AC=13;AN=24
chr1	109838918	.	C	T	.	PASS	AC=24;AN=24
chr1	109839433	.	A	G	.	PASS	AC=24;AN=24
chr1	109856306	.	G	A	.	PASS	AC=10;AN=24
chr1	109856386	.	A	C	.	PASS	AC=24;AN=24
chr1	109897103	.	A	G	.	PASS	AC=24;AN=24
chr1	110086451	.	G	A	.	PASS	AC=8;AN=24
chr1	110136458	.	A	G	.	PASS	AC=17;AN=24
chr1	110148974	.	C	T	.	PASS	AC=17;AN=24
chr1	110151395	.	G	T	.	PASS	AC=5;AN=24
chr1	110162918	.	T	C	.	PASS	AC=6;AN=24
chr1	110163879	.	G	A	.	PASS	AC=6;AN=24
chr1	110170896	.	T	C	.	PASS	AC=24;AN=24
chr1	110279701	.	C	T	.	PASS	AC=17;AN=24
chr1	110295772	.	T	C	.	PASS	AC=21;AN=24
chr1	110299691	.	G	A	.	PASS	AC=3;AN=24
chr1	110300441	.	G	A	.	PASS	AC=18;AN=24
chr1	110301260	.	C	T	.	PASS	AC=3;AN=24
chr1	110466338	.	C	A	.	PASS	AC=11;AN=24
chr1	110466466	.	T	C	.	PASS	AC=13;AN=22
chr1	110466555	.	G	A	.	PASS	AC=4;AN=24
chr1	110466810	.	C	A	.	PASS	AC=12;AN=24
chr1	110709720	.	G	A	.	PASS	AC=5;AN=24
chr1	110738296	.	G	A	.	PASS	AC=10;AN=24
chr1	110740931	.	G	A	.	PASS	AC=2;AN=24
chr1	110883569	.	A	T	.	PASS	AC=3;AN=24
chr1	110883917	.	A	G	.	PASS	AC=6;AN=24
chr1	110924353	.	G	A	.	PASS	AC=3;AN=24
chr1	110949720	.	C	T	.	PASS	AC=17;AN=24
chr1	110950439	.	C	T	.	PASS	AC=11;AN=24
chr1	110998854	.	G	A	.	PASS	AC=13;AN=24
chr1	111060669	.	T	C	.	PASS	AC=22;AN=24
chr1	111060752	.	C	T	.	PASS	AC=1;AN=24
chr1	111061011	.	C	A	.	PASS	AC=3;AN=24
chr1	111061062	.	T	C	.	PASS	AC=22;AN=24
chr1	111061653	.	A	G	.	PASS	AC=9;AN=24
chr1	111144661	.	A	G	.	PASS	AC=10;AN=24
chr1	111441829	.	C	T	.	PASS	AC=8;AN=24
chr1	111726869	.	G	A	.	PASS	AC=3;AN=24
chr1	111857154	.	T	C	.	PASS	AC=11;AN=24
chr1	111857208	.	G	A	.	PASS	AC=4;AN=24
chr1	111858444	.	C	T	.	PASS	AC=18;AN=24
chr1	111861841	.	A	G	.	PASS	AC=14;AN=24
chr1	111861974	.	T	C	.	PASS	AC=9;AN=24
chr1	111862074	.	C	T	.	PASS	AC=4;AN=24
chr1	111862952	.	T	G	.	PASS	AC=14;AN=24
chr1	111893958	.	A	G	.	PASS	AC=11;AN=24
chr1	111957097	.	C	G	.	PASS	AC=18;AN=24
chr1	111957245	.	G	A	.	PASS	AC=6;AN=24
chr1	111957311	.	G	C	.	PASS	AC=14;AN=24
chr1	111957688	.	T	C	.	PASS	AC=5;AN=24
chr1	111957693	.	A	G	.	PASS	AC=19;AN=24
chr1	111962256	.	G	T	.	PASS	AC=2;AN=24
chr1	111964262	.	G	A	.	PASS	AC=2;AN=24
chr1	111966291	.	C	T	.	PASS	AC=2;AN=24
chr1	111991845	.	C	A	.	PASS	AC=17;AN=24
chr1	111992095	.	C	T	.	PASS	AC=17;AN=24
chr1	112018657	.	G	A	.	PASS	AC=3;AN=24
chr1	112042632	.	A	G	.	PASS	AC=19;AN=24
chr1	112042632	.	A	G	.	PASS	AC=19;AN=24
chr1	112043139	.	G	A	.	PASS	AC=1;AN=24
chr1	112251902	.	C	T	.	PASS	AC=9;AN=24
chr1	112269872	.	G	A	.	PASS	AC=17;AN=24
chr1	112298378	.	T	C	.	PASS	AC=6;AN=24
chr1	112298582	.	A	G	.	PASS	AC=1;AN=24
chr1	112308953	.	T	C	.	PASS	AC=11;AN=24
chr1	112308972	.	G	A	.	PASS	AC=11;AN=24
chr1	112524974	.	C	T	.	PASS	AC=2;AN=24
chr1	112991698	.	T	C	.	PASS	AC=18;AN=24
chr1	112999227	.	G	A	.	PASS	AC=24;AN=24
chr1	113000565	.	A	G	.	PASS	AC=6;AN=24
chr1	113000950	.	A	G	.	PASS	AC=24;AN=24
chr1	113063125	.	A	G	.	PASS	AC=16;AN=24
chr1	113083439	.	C	T	.	PASS	AC=16;AN=24
chr1	113098534	.	C	T	.	PASS	AC=2;AN=24
chr1	113197203	.	A	G	.	PASS	AC=3;AN=24
chr1	113232232	.	C	T	.	PASS	AC=3;AN=24
chr1	113236681	.	C	T	.	PASS	AC=14;AN=24
chr1	113237171	.	A	G	.	PASS	AC=14;AN=24
chr1	113239382	.	G	A	.	PASS	AC=11;AN=24
chr1	113243048	.	C	T	.	PASS	AC=14;AN=24
chr1	113247713	.	G	A	.	PASS	AC=2;AN=24
chr1	113255389	.	C	T	.	PASS	AC=24;AN=24
chr1	113657092	.	A	C	.	PASS	AC=24;AN=24
chr1	113657092	.	A	C	.	PASS	AC=24;AN=24
chr1	114196495	.	A	G	.	PASS	AC=3;AN=24
chr1	114354654	.	T	C	.	PASS	AC=7;AN=24
chr1	114354942	.	T	G	.	PASS	AC=7;AN=24
chr1	114377568	.	A	G	.	PASS	AC=24;AN=24
chr1	114377568	.	A	G	.	PASS	AC=24;AN=24
chr1	114424601	.	C	T	.	PASS	AC=24;AN=24
chr1	114438951	.	A	G	.	PASS	AC=4;AN=24
chr1	114443899	.	G	A	.	PASS	AC=6;AN=24
chr1	114447271	.	T	C	.	PASS	AC=1;AN=24
chr1	114448389	.	C	T	.	PASS	AC=9;AN=24
chr1	114449662	.	T	C	.	PASS	AC=9;AN=24
chr1	114505000	.	G	A	.	PASS	AC=11;AN=24
chr1	114515717	.	G	A	.	PASS	AC=8;AN=24
chr1	114633172	.	T	C	.	PASS	AC=2;AN=24
chr1	114680310	.	G	A	.	PASS	AC=1;AN=24
chr1	114680540	.	C	T	.	PASS	AC=5;AN=24
chr1	114948281	.	A	G	.	PASS	AC=19;AN=24
chr1	114948309	.	A	G	.	PASS	AC=2;AN=24
chr1	114973429	.	T	C	.	PASS	AC=2;AN=24
chr1	115119392	.	T	C	.	PASS	AC=6;AN=24
chr1	115168097	.	T	C	.	PASS	AC=3;AN=24
chr1	115280605	.	A	C	.	PASS	AC=2;AN=24
chr1	115537933	.	A	G	.	PASS	AC=10;AN=24
chr1	115576023	.	A	G	.	PASS	AC=24;AN=24
chr1	115590998	.	T	C	.	PASS	AC=10;AN=24
chr1	115591058	.	T	C	.	PASS	AC=14;AN=24
chr1	115604798	.	C	T	.	PASS	AC=9;AN=24
chr1	115829313	.	G	A	.	PASS	AC=4;AN=24
chr1	116234313	.	A	G	.	PASS	AC=19;AN=24
chr1	116234505	.	A	G	.	PASS	AC=19;AN=24
chr1	116236351	.	T	G	.	PASS	AC=8;AN=24
chr1	116239633	.	T	G	.	PASS	AC=10;AN=24
chr1	116239751	.	A	G	.	PASS	AC=8;AN=24
chr1	116243877	.	G	A	.	PASS	AC=8;AN=24
chr1	116310937	.	C	T	.	PASS	AC=5;AN=24
chr1	116310937	.	C	T	.	PASS	AC=5;AN=24
chr1	116310967	.	T	C	.	PASS	AC=15;AN=24
chr1	116382511	.	A	T	.	PASS	AC=24;AN=24
chr1	116383300	.	T	C	.	PASS	AC=24;AN=24
chr1	116384534	.	C	T	.	PASS	AC=1;AN=24
chr1	116384580	.	C	T	.	PASS	AC=9;AN=24
chr1	116384773	.	A	G	.	PASS	AC=9;AN=24
chr1	116385122	.	T	C	.	PASS	AC=9;AN=24
chr1	116386105	.	G	A	.	PASS	AC=8;AN=24
chr1	116534852	.	C	T	.	PASS	AC=10;AN=24
chr1	116569530	.	G	C	.	PASS	AC=22;AN=24
chr1	116605423	.	C	T	.	PASS	AC=2;AN=24
chr1	116609185	.	G	A	.	PASS	AC=5;AN=24
chr1	116610388	.	A	G	.	PASS	AC=24;AN=24
chr1	116670774	.	A	G	.	PASS	AC=9;AN=24
chr1	116931628	.	C	A	.	PASS	AC=2;AN=24
chr1	116948712	.	G	A	.	PASS	AC=7;AN=24
chr1	117078729	.	A	G	.	PASS	AC=1;AN=24
chr1	117122130	.	T	C	.	PASS	AC=16;AN=24
chr1	117150918	.	G	T	.	PASS	AC=1;AN=24
chr1	117487710	.	A	G	.	PASS	AC=20;AN=24
chr1	117503940	.	G	A	.	PASS	AC=7;AN=24
chr1	117529458	.	G	A	.	PASS	AC=15;AN=24
chr1	117530273	.	A	G	.	PASS	AC=15;AN=24
chr1	117532291	.	A	G	.	PASS	AC=6;AN=24
chr1	117532790	.	C	T	.	PASS	AC=8;AN=24
chr1	117554421	.	A	G	.	PASS	AC=2;AN=24
chr1	117559726	.	A	G	.	PASS	AC=20;AN=24
chr1	117560818	.	A	G	.	PASS	AC=13;AN=24
chr1	117560929	.	C	A	.	PASS	AC=6;AN=24
chr1	117602960	.	C	A	.	PASS	AC=19;AN=24
chr1	117603156	.	G	T	.	PASS	AC=6;AN=24
chr1	117603156	.	G	T	.	PASS	AC=6;AN=24
chr1	117616279	.	T	C	.	PASS	AC=2;AN=24
chr1	117617705	.	A	G	.	PASS	AC=14;AN=24
chr1	117618067	.	C	T	.	PASS	AC=14;AN=24
chr1	117654858	.	G	A	.	PASS	AC=2;AN=24
chr1	117656088	.	A	G	.	PASS	AC=3;AN=24
chr1	117659352	.	C	T	.	PASS	AC=2;AN=24
chr1	117715026	.	C	T	.	PASS	AC=23;AN=24
chr1	117785979	.	T	C	.	PASS	AC=24;AN=24
chr1	117786057	.	G	T	.	PASS	AC=4;AN=24
chr1	118065841	.	A	G	.	PASS	AC=14;AN=24
chr1	118165577	.	C	G	.	PASS	AC=1;AN=24
chr1	118165691	.	C	T	.	PASS	AC=11;AN=24
chr1	118166096	.	C	T	.	PASS	AC=5;AN=24
chr1	118166750	.	A	G	.	PASS	AC=6;AN=24
chr1	118166853	.	C	A	.	PASS	AC=2;AN=24
chr1	118166877	.	C	T	.	PASS	AC=13;AN=24
chr1	118167199	.	A	G	.	PASS	AC=13;AN=24
chr1	118167653	.	C	T	.	PASS	AC=4;AN=24
chr1	118168234	.	C	T	.	PASS	AC=11;AN=24
chr1	118168826	.	C	T	.	PASS	AC=4;AN=24
chr1	118169463	.	G	A	.	PASS	AC=11;AN=24
chr1	118491102	.	G	A	.	PASS	AC=1;AN=24
chr1	118495153	.	T	G	.	PASS	AC=1;AN=24
chr1	118509278	.	G	A	.	PASS	AC=1;AN=24
chr1	118509284	.	G	T	.	PASS	AC=1;AN=24
chr1	118516082	.	A	T	.	PASS	AC=1;AN=24
chr1	118530796	.	C	T	.	PASS	AC=4;AN=24
chr1	118537074	.	A	G	.	PASS	AC=5;AN=24
chr1	118565953	.	G	A	.	PASS	AC=3;AN=24
chr1	118583408	.	G	A	.	PASS	AC=3;AN=24
chr1	118624123	.	C	T	.	PASS	AC=5;AN=24
chr1	118629599	.	G	A	.	PASS	AC=2;AN=22
chr1	118644524	.	T	A	.	PASS	AC=5;AN=24
chr1	118657952	.	C	T	.	PASS	AC=3;AN=24
chr1	118693217	.	T	C	.	PASS	AC=11;AN=24
chr1	119427454	.	G	A	.	PASS	AC=3;AN=24
chr1	119469188	.	G	T	.	PASS	AC=2;AN=24
chr1	119575818	.	C	G	.	PASS	AC=4;AN=24
chr1	119923724	.	T	C	.	PASS	AC=8;AN=24
chr1	120057158	.	C	T	.	PASS	AC=1;AN=24
chr1	120164738	.	C	T	.	PASS	AC=19;AN=24
chr1	120166681	.	G	A	.	PASS	AC=19;AN=24
chr1	120267544	.	C	T	.	PASS	AC=8;AN=24
chr1	120285546	.	G	A	.	PASS	AC=14;AN=24
chr1	120336785	.	C	T	.	PASS	AC=4;AN=24
chr1	120378678	.	C	T	.	PASS	AC=14;AN=24
chr1	120437718	.	G	A	.	PASS	AC=1;AN=24
chr1	120437884	.	A	G	.	PASS	AC=1;AN=24
chr1	120455441	.	A	G	.	PASS	AC=1;AN=24
chr1	120468425	.	G	A	.	PASS	AC=5;AN=24
chr1	120471712	.	C	T	.	PASS	AC=3;AN=24
chr1	144617179	.	T	C	.	PASS	AC=2;AN=24
chr1	145399229	.	C	T	.	PASS	AC=6;AN=22
chr1	145532549	.	T	C	.	PASS	AC=24;AN=24
chr1	145532549	.	T	C	.	PASS	AC=24;AN=24
chr1	145536082	.	G	A	.	PASS	AC=5;AN=24
chr1	145542281	.	G	A	.	PASS	AC=5;AN=24
chr1	145561594	.	C	T	.	PASS	AC=19;AN=24
chr1	145562087	.	G	A	.	PASS	AC=5;AN=24
chr1	145562881	.	T	C	.	PASS	AC=19;AN=24
chr1	145586403	.	G	T	.	PASS	AC=24;AN=24
chr1	145586403	.	G	T	.	PASS	AC=24;AN=24
chr1	146626922	.	T	C	.	PASS	AC=18;AN=24
chr1	146672906	.	C	T	.	PASS	AC=24;AN=24
chr1	146736092	.	C	T	.	PASS	AC=1;AN=24
chr1	146740502	.	C	G	.	PASS	AC=1;AN=24
chr1	146751782	.	A	C	.	PASS	AC=24;AN=24
chr1	146767149	.	G	T	.	PASS	AC=24;AN=24
chr1	147091972	.	C	T	.	PASS	AC=5;AN=24
chr1	147119273	.	G	A	.	PASS	AC=10;AN=24
chr1	147124310	.	T	G	.	PASS	AC=20;AN=24
chr1	147229299	.	G	A	.	PASS	AC=22;AN=22
chr1	147230978	.	G	A	.	PASS	AC=1;AN=24
chr1	147230978	.	G	A	.	PASS	AC=1;AN=24
chr1	149906413	.	T	C	.	PASS	AC=6;AN=24
chr1	149908108	.	A	G	.	PASS	AC=12;AN=24
chr1	149914683	.	G	A	.	PASS	AC=24;AN=24
chr1	149914683	.	G	A	.	PASS	AC=24;AN=24
chr1	149915754	.	G	A	.	PASS	AC=3;AN=24
chr1	150123132	.	C	G	.	PASS	AC=4;AN=24
chr1	150199123	.	G	T	.	PASS	AC=12;AN=24
chr1	150239478	.	T	G	.	PASS	AC=4;AN=24
chr1	150418796	.	C	T	.	PASS	AC=4;AN=24
chr1	150460348	.	C	T	.	PASS	AC=4;AN=24
chr1	150483355	.	C	T	.	PASS	AC=9;AN=24
chr1	150484987	.	G	A	.	PASS	AC=9;AN=24
chr1	150526044	.	G	C	.	PASS	AC=14;AN=24
chr1	150531008	.	T	C	.	PASS	AC=21;AN=24
chr1	150547747	.	G	A	.	PASS	AC=10;AN=24
chr1	150679033	.	G	A	.	PASS	AC=7;AN=24
chr1	150727539	.	G	A	.	PASS	AC=7;AN=24
chr1	150771703	.	T	C	.	PASS	AC=24;AN=24
chr1	150771703	.	T	C	.	PASS	AC=24;AN=24
chr1	150779755	.	C	T	.	PASS	AC=24;AN=24
chr1	150779755	.	C	T	.	PASS	AC=24;AN=24
chr1	150808889	.	C	G	.	PASS	AC=7;AN=24
chr1	150960350	.	A	C	.	PASS	AC=13;AN=24
chr1	150969567	.	A	G	.	PASS	AC=24;AN=24
chr1	150969992	.	T	C	.	PASS	AC=24;AN=24
chr1	150975108	.	T	C	.	PASS	AC=19;AN=24
chr1	150999737	.	A	G	.	PASS	AC=13;AN=24
chr1	151006537	.	G	A	.	PASS	AC=9;AN=24
chr1	151006539	.	C	A	.	PASS	AC=19;AN=24
chr1	151019180	.	A	G	.	PASS	AC=21;AN=24
chr1	151040435	.	G	A	.	PASS	AC=19;AN=24
chr1	151079661	.	C	T	.	PASS	AC=1;AN=24
chr1	151108137	.	T	G	.	PASS	AC=20;AN=24
chr1	151215011	.	A	G	.	PASS	AC=2;AN=24
chr1	151239051	.	T	C	.	PASS	AC=14;AN=24
chr1	151254041	.	T	C	.	PASS	AC=18;AN=24
chr1	151259043	.	C	T	.	PASS	AC=4;AN=24
chr1	151259543	.	G	A	.	PASS	AC=4;AN=24
chr1	151288172	.	G	A	.	PASS	AC=14;AN=24
chr1	151288391	.	A	G	.	PASS	AC=24;AN=24
chr1	151315531	.	G	T	.	PASS	AC=1;AN=24
chr1	151316161	.	G	A	.	PASS	AC=24;AN=24
chr1	151372138	.	G	A	.	PASS	AC=6;AN=24
chr1	151374025	.	T	C	.	PASS	AC=10;AN=24
chr1	151376067	.	A	G	.	PASS	AC=8;AN=24
chr1	151376075	.	T	C	.	PASS	AC=8;AN=24
chr1	151377407	.	A	C	.	PASS	AC=8;AN=24
chr1	151497202	.	G	A	.	PASS	AC=7;AN=24
chr1	151497202	.	G	A	.	PASS	AC=7;AN=24
chr1	151501841	.	C	G	.	PASS	AC=7;AN=24
chr1	151512895	.	A	G	.	PASS	AC=1;AN=24
chr1	151671355	.	T	C	.	PASS	AC=4;AN=24
chr1	151675414	.	A	G	.	PASS	AC=24;AN=24
chr1	151733327	.	T	C	.	PASS	AC=2;AN=24
chr1	151733335	.	T	G	.	PASS	AC=12;AN=24
chr1	151735576	.	T	C	.	PASS	AC=2;AN=24
chr1	151746235	.	C	T	.	PASS	AC=6;AN=24
chr1	151747970	.	A	G	.	PASS	AC=11;AN=24
chr1	151801951	.	G	A	.	PASS	AC=5;AN=24
chr1	151820324	.	T	C	.	PASS	AC=11;AN=24
chr1	152079989	.	T	G	.	PASS	AC=18;AN=24
chr1	152081108	.	G	A	.	PASS	AC=4;AN=24
chr1	152085505	.	A	C	.	PASS	AC=24;AN=24
chr1	152085505	.	A	C	.	PASS	AC=24;AN=24
chr1	152192395	.	G	A	.	PASS	AC=2;AN=24
chr1	152192978	.	T	C	.	PASS	AC=24;AN=24
chr1	152193121	.	G	T	.	PASS	AC=8;AN=24
chr1	152193547	.	G	A	.	PASS	AC=24;AN=24
chr1	152193605	.	C	T	.	PASS	AC=3;AN=24
chr1	152193851	.	C	T	.	PASS	AC=8;AN=24
chr1	152281745	.	G	T	.	PASS	AC=3;AN=24
chr1	152282267	.	G	A	.	PASS	AC=13;AN=24
chr1	152286032	.	C	T	.	PASS	AC=13;AN=24
chr1	152286126	.	A	G	.	PASS	AC=2;AN=24
chr1	152323132	.	G	T	.	PASS	AC=9;AN=24
chr1	152326843	.	C	T	.	PASS	AC=4;AN=24
chr1	152329369	.	C	G	.	PASS	AC=7;AN=24
chr1	152329435	.	C	T	.	PASS	AC=9;AN=24
chr1	152331240	.	G	A	.	PASS	AC=9;AN=24
chr1	152382120	.	C	T	.	PASS	AC=9;AN=24
chr1	152484129	.	G	A	.	PASS	AC=18;AN=22
chr1	152488063	.	C	T	.	PASS	AC=19;AN=24
chr1	152488146	.	G	A	.	PASS	AC=3;AN=24
chr1	152488428	.	T	C	.	PASS	AC=19;AN=24
chr1	152659805	.	G	A	.	PASS	AC=1;AN=24
chr1	152659848	.	A	G	.	PASS	AC=1;AN=24
chr1	152692074	.	G	C	.	PASS	AC=2;AN=24
chr1	152692472	.	A	C	.	PASS	AC=2;AN=24
chr1	152692512	.	G	A	.	PASS	AC=1;AN=24
chr1	152692588	.	A	G	.	PASS	AC=2;AN=24
chr1	152692781	.	G	T	.	PASS	AC=2;AN=24
chr1	152692803	.	A	C	.	PASS	AC=1;AN=24
chr1	152732174	.	T	C	.	PASS	AC=11;AN=24
chr1	152732214	.	A	C	.	PASS	AC=1;AN=24
chr1	152732567	.	G	A	.	PASS	AC=11;AN=24
chr1	152733301	.	T	A	.	PASS	AC=12;AN=24
chr1	152733376	.	C	G	.	PASS	AC=2;AN=24
chr1	152734187	.	G	A	.	PASS	AC=1;AN=24
chr1	152734390	.	C	T	.	PASS	AC=11;AN=24
chr1	152777964	.	G	A	.	PASS	AC=1;AN=24
chr1	152883680	.	A	G	.	PASS	AC=17;AN=24
chr1	152884084	.	G	A	.	PASS	AC=3;AN=24
chr1	152884111	.	G	A	.	PASS	AC=17;AN=24
chr1	152884247	.	A	G	.	PASS	AC=17;AN=24
chr1	152944594	.	C	T	.	PASS	AC=13;AN=24
chr1	152957887	.	G	A	.	PASS	AC=13;AN=24
chr1	152958267	.	T	C	.	PASS	AC=13;AN=24
chr1	152975941	.	C	G	.	PASS	AC=13;AN=24
chr1	152976108	.	C	T	.	PASS	AC=13;AN=24
chr1	152976306	.	T	G	.	PASS	AC=13;AN=24
chr1	153004848	.	T	C	.	PASS	AC=13;AN=24
chr1	153005156	.	C	T	.	PASS	AC=13;AN=24
chr1	153271685	.	C	T	.	PASS	AC=1;AN=24
chr1	153276449	.	T	C	.	PASS	AC=4;AN=24
chr1	153277423	.	C	T	.	PASS	AC=14;AN=24
chr1	153314153	.	C	A	.	PASS	AC=23;AN=24
chr1	153315579	.	A	G	.	PASS	AC=23;AN=24
chr1	153362507	.	A	G	.	PASS	AC=1;AN=24
chr1	153509890	.	T	C	.	PASS	AC=2;AN=24
chr1	153509892	.	A	G	.	PASS	AC=3;AN=24
chr1	153588340	.	C	T	.	PASS	AC=7;AN=24
chr1	153604029	.	C	T	.	PASS	AC=21;AN=24
chr1	153653757	.	G	C	.	PASS	AC=1;AN=24
chr1	153743234	.	T	C	.	PASS	AC=15;AN=24
chr1	153780298	.	C	T	.	PASS	AC=1;AN=24
chr1	153903049	.	T	C	.	PASS	AC=2;AN=24
chr1	153913699	.	T	G	.	PASS	AC=10;AN=22
chr1	153941514	.	C	T	.	PASS	AC=11;AN=24
chr1	153994647	.	C	T	.	PASS	AC=11;AN=24
chr1	154108387	.	G	A	.	PASS	AC=24;AN=24
chr1	154199748	.	C	G	.	PASS	AC=2;AN=24
chr1	154245917	.	T	C	.	PASS	AC=2;AN=24
chr1	154295592	.	C	T	.	PASS	AC=8;AN=24
chr1	154296076	.	T	C	.	PASS	AC=4;AN=24
chr1	154303976	.	T	C	.	PASS	AC=8;AN=24
chr1	154313689	.	G	A	.	PASS	AC=3;AN=24
chr1	154316434	.	C	T	.	PASS	AC=4;AN=24
chr1	154317153	.	C	T	.	PASS	AC=12;AN=24
chr1	154320942	.	A	G	.	PASS	AC=4;AN=24
chr1	154323772	.	A	G	.	PASS	AC=5;AN=24
chr1	154401679	.	G	A	.	PASS	AC=2;AN=24
chr1	154426970	.	A	C	.	PASS	AC=11;AN=24
chr1	154437896	.	T	C	.	PASS	AC=23;AN=24
chr1	154438880	.	T	C	.	PASS	AC=22;AN=24
chr1	154516477	.	G	A	.	PASS	AC=1;AN=24
chr1	154516571	.	T	C	.	PASS	AC=24;AN=24
chr1	154516578	.	G	A	.	PASS	AC=2;AN=24
chr1	154556663	.	G	A	.	PASS	AC=13;AN=24
chr1	154561925	.	C	T	.	PASS	AC=6;AN=24
chr1	154573967	.	T	C	.	PASS	AC=18;AN=24
chr1	154600372	.	A	G	.	PASS	AC=24;AN=24
chr1	154744807	.	C	G	.	PASS	AC=12;AN=24
chr1	154744852	.	A	G	.	PASS	AC=24;AN=24
chr1	154917314	.	G	A	.	PASS	AC=23;AN=24
chr1	154936312	.	C	T	.	PASS	AC=1;AN=24
chr1	154987526	.	C	T	.	PASS	AC=22;AN=24
chr1	155006091	.	A	G	.	PASS	AC=22;AN=24
chr1	155006999	.	C	T	.	PASS	AC=22;AN=24
chr1	155019710	.	A	C	.	PASS	AC=24;AN=24
chr1	155026942	.	A	C	.	PASS	AC=24;AN=24
chr1	155028450	.	C	A	.	PASS	AC=1;AN=24
chr1	155032752	.	A	G	.	PASS	AC=1;AN=22
chr1	155059851	.	A	G	.	PASS	AC=23;AN=24
chr1	155106697	.	G	A	.	PASS	AC=23;AN=24
chr1	155149718	.	G	A	.	PASS	AC=22;AN=24
chr1	155162067	.	C	T	.	PASS	AC=22;AN=24
chr1	155208387	.	C	A	.	PASS	AC=1;AN=24
chr1	155209756	.	G	C	.	PASS	AC=24;AN=24
chr1	155209795	.	G	C	.	PASS	AC=24;AN=24
chr1	155217643	.	C	T	.	PASS	AC=2;AN=24
chr1	155230131	.	C	T	.	PASS	AC=19;AN=24
chr1	155258752	.	G	A	.	PASS	AC=19;AN=24
chr1	155258756	.	C	T	.	PASS	AC=19;AN=24
chr1	155260383	.	G	T	.	PASS	AC=19;AN=24
chr1	155408635	.	T	C	.	PASS	AC=24;AN=24
chr1	155658085	.	T	C	.	PASS	AC=18;AN=22
chr1	155701143	.	G	A	.	PASS	AC=2;AN=24
chr1	155735012	.	T	C	.	PASS	AC=20;AN=24
chr1	155837865	.	G	C	.	PASS	AC=24;AN=24
chr1	155838267	.	T	C	.	PASS	AC=24;AN=24
chr1	155911517	.	C	A	.	PASS	AC=2;AN=24
chr1	155912486	.	T	C	.	PASS	AC=24;AN=24
chr1	156011444	.	T	C	.	PASS	AC=1;AN=24
chr1	156107534	.	C	T	.	PASS	AC=5;AN=24
chr1	156144971	.	G	A	.	PASS	AC=2;AN=24
chr1	156146218	.	C	T	.	PASS	AC=5;AN=24
chr1	156202173	.	A	G	.	PASS	AC=10;AN=24
chr1	156206121	.	G	A	.	PASS	AC=9;AN=24
chr1	156213921	.	C	T	.	PASS	AC=8;AN=24
chr1	156220056	.	T	C	.	PASS	AC=11;AN=24
chr1	156233189	.	C	T	.	PASS	AC=3;AN=24
chr1	156255456	.	G	A	.	PASS	AC=3;AN=24
chr1	156263940	.	T	C	.	PASS	AC=3;AN=24
chr1	156264000	.	G	A	.	PASS	AC=3;AN=24
chr1	156280969	.	G	A	.	PASS	AC=3;AN=24
chr1	156280971	.	G	A	.	PASS	AC=3;AN=24
chr1	156306918	.	G	A	.	PASS	AC=3;AN=24
chr1	156347131	.	G	A	.	PASS	AC=5;AN=24
chr1	156351699	.	G	A	.	PASS	AC=14;AN=24
chr1	156354367	.	A	G	.	PASS	AC=20;AN=24
chr1	156446903	.	T	C	.	PASS	AC=17;AN=24
chr1	156450719	.	G	A	.	PASS	AC=7;AN=24
chr1	156450740	.	G	A	.	PASS	AC=17;AN=24
chr1	156499969	.	T	C	.	PASS	AC=14;AN=22
chr1	156518379	.	G	A	.	PASS	AC=15;AN=24
chr1	156526387	.	C	G	.	PASS	AC=9;AN=20
chr1	156526444	.	T	C	.	PASS	AC=24;AN=24
chr1	156536221	.	G	C	.	PASS	AC=24;AN=24
chr1	156536251	.	T	C	.	PASS	AC=24;AN=24
chr1	156551848	.	A	G	.	PASS	AC=4;AN=24
chr1	156563813	.	G	A	.	PASS	AC=23;AN=24
chr1	156563852	.	C	T	.	PASS	AC=23;AN=24
chr1	156564922	.	C	T	.	PASS	AC=12;AN=24
chr1	156565049	.	A	C	.	PASS	AC=24;AN=24
chr1	156565170	.	T	G	.	PASS	AC=1;AN=24
chr1	156568252	.	A	G	.	PASS	AC=2;AN=24
chr1	156622252	.	G	A	.	PASS	AC=6;AN=24
chr1	156627996	.	T	C	.	PASS	AC=6;AN=24
chr1	156639753	.	G	A	.	PASS	AC=20;AN=24
chr1	156640156	.	G	A	.	PASS	AC=20;AN=24
chr1	156640308	.	C	T	.	PASS	AC=6;AN=24
chr1	156640503	.	C	T	.	PASS	AC=6;AN=22
chr1	156641537	.	C	T	.	PASS	AC=4;AN=24
chr1	156713512	.	C	T	.	PASS	AC=24;AN=24
chr1	156713512	.	C	T	.	PASS	AC=24;AN=24
chr1	156713558	.	G	A	.	PASS	AC=2;AN=24
chr1	156737969	.	C	T	.	PASS	AC=2;AN=24
chr1	156785617	.	G	A	.	PASS	AC=17;AN=24
chr1	156785617	.	G	A	.	PASS	AC=17;AN=24
chr1	156814027	.	G	A	.	PASS	AC=3;AN=24
chr1	156846233	.	G	A	.	PASS	AC=6;AN=24
chr1	156848995	.	C	T	.	PASS	AC=3;AN=24
chr1	156877457	.	T	C	.	PASS	AC=24;AN=24
chr1	156877797	.	C	A	.	PASS	AC=7;AN=24
chr1	156878531	.	T	C	.	PASS	AC=6;AN=24
chr1	156879580	.	C	T	.	PASS	AC=5;AN=24
chr1	156883215	.	C	A	.	PASS	AC=6;AN=24
chr1	156883493	.	G	A	.	PASS	AC=9;AN=22
chr1	156883546	.	A	G	.	PASS	AC=16;AN=24
chr1	156884584	.	C	T	.	PASS	AC=7;AN=24
chr1	156902222	.	G	A	.	PASS	AC=7;AN=24
chr1	156902259	.	G	A	.	PASS	AC=20;AN=24
chr1	156902281	.	T	G	.	PASS	AC=7;AN=24
chr1	156904644	.	A	G	.	PASS	AC=7;AN=24
chr1	156904818	.	G	A	.	PASS	AC=7;AN=24
chr1	156907081	.	T	C	.	PASS	AC=20;AN=24
chr1	156909695	.	G	A	.	PASS	AC=7;AN=24
chr1	156939067	.	G	A	.	PASS	AC=5;AN=24
chr1	157062696	.	G	T	.	PASS	AC=5;AN=22
chr1	157069261	.	A	C	.	PASS	AC=2;AN=24
chr1	157095470	.	A	G	.	PASS	AC=6;AN=24
chr1	157489535	.	G	A	.	PASS	AC=1;AN=24
chr1	157489535	.	G	A	.	PASS	AC=1;AN=24
chr1	157494106	.	C	T	.	PASS	AC=1;AN=24
chr1	157504422	.	C	T	.	PASS	AC=1;AN=24
chr1	157508882	.	C	T	.	PASS	AC=19;AN=24
chr1	157509025	.	C	T	.	PASS	AC=20;AN=24
chr1	157514091	.	C	T	.	PASS	AC=1;AN=24
chr1	157514097	.	A	G	.	PASS	AC=23;AN=24
chr1	157517127	.	C	T	.	PASS	AC=1;AN=24
chr1	157557701	.	G	A	.	PASS	AC=17;AN=24
chr1	157567751	.	A	G	.	PASS	AC=21;AN=24
chr1	157648543	.	T	C	.	PASS	AC=2;AN=24
chr1	157668390	.	T	C	.	PASS	AC=8;AN=24
chr1	157744261	.	G	C	.	PASS	AC=2;AN=24
chr1	157805650	.	A	T	.	PASS	AC=8;AN=24
chr1	158057633	.	C	G	.	PASS	AC=7;AN=24
chr1	158224904	.	C	T	.	PASS	AC=7;AN=24
chr1	158225019	.	C	G	.	PASS	AC=7;AN=24
chr1	158263011	.	T	C	.	PASS	AC=1;AN=24
chr1	158324425	.	A	G	.	PASS	AC=16;AN=22
chr1	158368315	.	G	A	.	PASS	AC=3;AN=24
chr1	158368846	.	T	C	.	PASS	AC=6;AN=24
chr1	158368974	.	A	G	.	PASS	AC=3;AN=24
chr1	158369064	.	A	G	.	PASS	AC=3;AN=24
chr1	158435927	.	C	A	.	PASS	AC=1;AN=24
chr1	158450238	.	G	A	.	PASS	AC=4;AN=24
chr1	158450314	.	A	G	.	PASS	AC=11;AN=24
[truncated: 31,416 more rows]
